# Supplementary material for: (Imidazole-κN 3){N-[1-(2-oxidophenyl)ethylidene]-l-valinato-κ3 O,N,O′}copper(II)
Source: Acta Crystallogr Sect E Struct Rep Online. 2008 Sep 6;64(Pt 10):m1250–1. doi: 10.1107/S1600536808028134 (PMC2959304; doi:10.1107/S1600536808028134)
Supplement: Supplementary file 1 [file e-64-m1250-sup1.cif]

##############################################################################
###                                                                        ###
###        Electronic paper (Acta Crystallographica Section E)             ###
###                                                                        ###
##############################################################################
#                                                                            #
# This CIF contains the data in a paper accepted for publication in Acta     #
# Crystallographica Section E. It conforms to the requirements of Notes      #
# for Authors for Section E, and has been peer reviewed under the auspices   #
# of the IUCr Commission on Journals.                                        #
#                                                                            #
# Full details of the Crystallographic Information File format               #
# are given in the paper "The Crystallographic Information File (CIF):       #
# a New Standard Archive File for Crystallography" by S. R. Hall, F. H.      #
# Allen and I. D. Brown [Acta Cryst. (1991), A47, 655-685].                  #
#                                                                            #
# The current version of the core CIF dictionary is obtainable from          #
# ftp://ftp.iucr.org/pub/cif_core.dic. The current version number is 2.4.    #
#                                                                            #
# Software is freely available for graphical display of the structure(s) in  #
# this CIF.  For information consult the CIF home page http://www.iucr.org/  #
# cif/home.html                                                              #
#                                                                            #
# This file may be used for bona fide research purposes within the           #
# scientific community so long as proper attribution is given to the journal # 
# article from which it was obtained.                                        #
#                                                                            #
##############################################################################
                                             
data_global
_audit_creation_method     'SHELXL-97'
_journal_date_recd_electronic     2008-09-02
_journal_date_accepted     2008-09-03
_journal_name_full     'Acta Crystallographica, Section E'
_journal_year     2008
_journal_volume     64
_journal_issue     10
_journal_page_first     m1250
_journal_page_last     m1251
_journal_paper_category     QM
_journal_coeditor_code     AT2627
_publ_contact_author_name     'Zhao, Gan-Qing'
_publ_contact_author_address
;
School of Chemistry and Chemical Engineering
Pingdingshan University
Pingdingshan 467000
People's Republic of China
;
_publ_contact_author_email     zgq1118@163.com
_publ_contact_author_fax     '86 375 4910185'
_publ_contact_author_phone     '86 375 4910032'
_publ_section_title
;\
(Imidazole-\k<i>N</i>^3^){<i>N</i>-[1-(2-oxidophenyl)ethylidene]-L-valinato-\
\k^3^O,N,O'}copper(II)
;
loop_
    _publ_author_name
    _publ_author_address
    'Zhao, Gan-Qing'
;
School of Chemistry and Chemical Engineering
Pingdingshan University
Pingdingshan 467000
People's Republic of China
;
    'Liu, Qiao-Ru'
;
School of Chemistry and Chemical Engineering
Pingdingshan University
Pingdingshan 467000
People's Republic of China
;
    'Yang, Wei-Chun'
;
School of Chemistry and Chemical Engineering
Pingdingshan University
Pingdingshan 467000
People's Republic of China
;
    'Li, Song-Tian'
;
School of Chemistry and Chemical Engineering
Pingdingshan University
Pingdingshan 467000
People's Republic of China
;
    'Wang, Xiang'
;
School of Chemistry and Chemical Engineering
Pingdingshan University
Pingdingshan 467000
People's Republic of China
;
data_I
_chemical_name_systematic
;
(Imidazole-\k<i>N</i>^3^){<i>N</i>-[1-(2-oxidophenyl)ethylidene]-L-valinato-
\k^3^O,N,O'}copper(II)
;
_chemical_name_common     ?
_chemical_formula_moiety     'C16 H19 Cu N3 O3'
_chemical_formula_sum     'C16 H19 Cu N3 O3'
_chemical_formula_structural     ?
_chemical_formula_analytical     ?
_chemical_formula_iupac     '[Cu (C13 H15 N O3) (C3 H4 N2)]'
_chemical_formula_weight     364.88
_chemical_melting_point     ?
_symmetry_cell_setting     orthorhombic
_symmetry_space_group_name_H-M     'P 21 21 21'
_symmetry_space_group_name_Hall     'P 2ac 2ab'
loop_
    _symmetry_equiv_pos_as_xyz
    'x, y, z'
    '-x+1/2, -y, z+1/2'
    '-x, y+1/2, -z+1/2'
    'x+1/2, -y+1/2, -z'
_cell_length_a     12.2025(13)
_cell_length_b     13.5248(14)
_cell_length_c     19.791(2)
_cell_angle_alpha     90.00
_cell_angle_beta     90.00
_cell_angle_gamma     90.00
_cell_volume     3266.2(6)
_cell_formula_units_Z     8
_cell_measurement_reflns_used     4789
_cell_measurement_theta_min     2.25
_cell_measurement_theta_max     23.57
_cell_measurement_temperature     296(2)
_exptl_crystal_description     block
_exptl_crystal_colour     'dark blue'
_exptl_crystal_size_max     0.30
_exptl_crystal_size_mid     0.20
_exptl_crystal_size_min     0.20
_exptl_crystal_density_diffrn     1.484
_exptl_crystal_density_meas     ?
_exptl_crystal_density_method     'not measured'
_exptl_crystal_F_000     1512
_exptl_absorpt_coefficient_mu     1.355
_exptl_absorpt_correction_type     multi-scan
_exptl_absorpt_process_details     '(SADABS; Sheldrick, 1996)'
_exptl_absorpt_correction_T_min     0.6866
_exptl_absorpt_correction_T_max     0.7733
_exptl_special_details
;
;
_diffrn_ambient_temperature     296(2)
_diffrn_radiation_type     MoK\a
_diffrn_radiation_wavelength     0.71073
_diffrn_radiation_source     'fine-focus sealed tube'
_diffrn_radiation_monochromator     graphite
_diffrn_measurement_device_type     'Bruker SMART CCD area-detector'
_diffrn_measurement_method     '\f and \w scans'
_diffrn_detector_area_resol_mean     ?
_diffrn_reflns_number     17018
_diffrn_reflns_av_R_equivalents     0.0313
_diffrn_reflns_av_sigmaI/netI     0.0458
_diffrn_reflns_theta_min     1.96
_diffrn_reflns_theta_max     25.05
_diffrn_reflns_theta_full     25.05
_diffrn_measured_fraction_theta_max     0.997
_diffrn_measured_fraction_theta_full     0.997
_diffrn_reflns_limit_h_min     -14
_diffrn_reflns_limit_h_max     14
_diffrn_reflns_limit_k_min     -14
_diffrn_reflns_limit_k_max     16
_diffrn_reflns_limit_l_min     -23
_diffrn_reflns_limit_l_max     21
_diffrn_standards_number     ?
_diffrn_standards_interval_count     ?
_diffrn_standards_interval_time     ?
_diffrn_standards_decay_%     ?
_refine_special_details
;
Refinement of <i>F</i>^2^ against ALL reflections. The weighted <i>R</i>-factor
<i>wR</i> and goodness of fit <i>S</i> are based on <i>F</i>^2^, conventional
<i>R</i>-factors <i>R</i> are based on <i>F</i>, with <i>F</i> set to zero for
negative <i>F</i>^2^. The threshold expression of <i>F</i>^2^ >
\s(<i>F</i>^2^) is used only for calculating <i>R</i>-factors(gt) <i>etc</i>.
and is not relevant to the choice of reflections for refinement.
<i>R</i>-factors based on <i>F</i>^2^ are statistically about twice as large
as those based on <i>F</i>, and <i>R</i>- factors based on ALL data will be
even larger.
;
_reflns_number_total     5764
_reflns_number_gt     4619
_reflns_threshold_expression     I>2\s(I)
_refine_ls_structure_factor_coef     Fsqd
_refine_ls_matrix_type     full
_refine_ls_R_factor_all     0.0537
_refine_ls_R_factor_gt     0.0373
_refine_ls_wR_factor_gt     0.0784
_refine_ls_wR_factor_ref     0.0864
_refine_ls_goodness_of_fit_ref     1.033
_refine_ls_restrained_S_all     1.033
_refine_ls_number_reflns     5764
_refine_ls_number_parameters     421
_refine_ls_number_restraints     0
_refine_ls_hydrogen_treatment     constr
_refine_ls_weighting_scheme     calc
_refine_ls_weighting_details
       'calc w = 1/[\s^2^(Fo^2^)+(0.0297P)^2^+1.2486P] where P=(Fo^2^+2Fc^2^)/3'
_atom_sites_solution_hydrogens     geom
_atom_sites_solution_primary     direct
_atom_sites_solution_secondary     difmap
_refine_ls_shift/su_max     0.001
_refine_ls_shift/su_mean     0.000
_refine_diff_density_max     0.333
_refine_diff_density_min     -0.502
_refine_ls_extinction_method     none
_refine_ls_extinction_coef     ?
_refine_ls_abs_structure_details     'Flack (1983), 2509 Freidel pairs'
_refine_ls_abs_structure_Flack     0.004(13)
loop_
    _atom_type_symbol
    _atom_type_description
    _atom_type_scat_dispersion_real
    _atom_type_scat_dispersion_imag
    _atom_type_scat_source
    'C' 'C' 0.0033 0.0016
                         'International Tables Vol C Tables 4.2.6.8 and 6.1.1.4'
    'H' 'H' 0.0000 0.0000
                         'International Tables Vol C Tables 4.2.6.8 and 6.1.1.4'
    'N' 'N' 0.0061 0.0033
                         'International Tables Vol C Tables 4.2.6.8 and 6.1.1.4'
    'O' 'O' 0.0106 0.0060
                         'International Tables Vol C Tables 4.2.6.8 and 6.1.1.4'
    'Cu' 'Cu' 0.3201 1.2651
                         'International Tables Vol C Tables 4.2.6.8 and 6.1.1.4'
_computing_data_collection     'SMART (Bruker, 2000)'
_computing_cell_refinement     'SAINT (Bruker, 2000)'
_computing_data_reduction     'SAINT (Bruker, 2000)'
_computing_structure_solution     'SHELXS97 (Sheldrick, 2008)'
_computing_structure_refinement     'SHELXL97 (Sheldrick, 2008)'
_computing_molecular_graphics     'SHELXTL (Sheldrick, 2008)'
_computing_publication_material     'SHELXTL (Sheldrick, 2008)'
loop_
    _atom_site_type_symbol
    _atom_site_label
    _atom_site_fract_x
    _atom_site_fract_y
    _atom_site_fract_z
    _atom_site_U_iso_or_equiv
    _atom_site_adp_type
    _atom_site_calc_flag
    _atom_site_refinement_flags
    _atom_site_occupancy
    _atom_site_disorder_assembly
    _atom_site_disorder_group
    Cu Cu1 0.52180(4) 0.63527(4) 0.08491(2) 0.04826(14) Uani d . 1 . .
    Cu Cu2 0.65002(3) 0.85812(4) 0.60823(2) 0.04751(14) Uani d . 1 . .
    C C1 0.6063(3) 0.6039(3) -0.0474(2) 0.0532(11) Uani d . 1 . .
    C C2 0.5832(4) 0.5745(4) -0.1145(2) 0.0655(13) Uani d . 1 . .
    H H2 0.5106 0.5699 -0.1284 0.079 Uiso calc R 1 . .
    C C3 0.6650(5) 0.5528(4) -0.1596(2) 0.0745(14) Uani d . 1 . .
    H H3 0.6474 0.5333 -0.2033 0.089 Uiso calc R 1 . .
    C C4 0.7750(4) 0.5597(4) -0.1401(3) 0.0738(15) Uani d . 1 . .
    H H4 0.8310 0.5448 -0.1703 0.089 Uiso calc R 1 . .
    C C5 0.7979(4) 0.5886(3) -0.0761(3) 0.0624(12) Uani d . 1 . .
    H H5 0.8711 0.5944 -0.0637 0.075 Uiso calc R 1 . .
    C C6 0.7169(3) 0.6106(3) -0.0269(2) 0.0506(11) Uani d . 1 . .
    C C7 0.7512(3) 0.6428(3) 0.0404(2) 0.0515(10) Uani d . 1 . .
    C C8 0.7081(3) 0.6986(3) 0.1538(2) 0.0490(10) Uani d . 1 . .
    H H8 0.7813 0.6752 0.1665 0.059 Uiso calc R 1 . .
    C C9 0.6246(3) 0.6621(3) 0.2057(2) 0.0503(11) Uani d . 1 . .
    C C10 0.8720(3) 0.6564(4) 0.0537(2) 0.0719(15) Uani d . 1 . .
    H H10A 0.9015 0.7031 0.0221 0.108 Uiso calc R 1 . .
    H H10B 0.9088 0.5941 0.0487 0.108 Uiso calc R 1 . .
    H H10C 0.8824 0.6805 0.0989 0.108 Uiso calc R 1 . .
    C C11 0.7088(4) 0.8124(3) 0.1499(2) 0.0636(13) Uani d . 1 . .
    H H11 0.7550 0.8299 0.1112 0.076 Uiso calc R 1 . .
    C C12 0.5957(4) 0.8557(4) 0.1357(3) 0.0809(15) Uani d . 1 . .
    H H12A 0.5476 0.8413 0.1728 0.121 Uiso calc R 1 . .
    H H12B 0.5667 0.8270 0.0951 0.121 Uiso calc R 1 . .
    H H12C 0.6015 0.9260 0.1302 0.121 Uiso calc R 1 . .
    C C13 0.7593(5) 0.8599(5) 0.2100(3) 0.1054(19) Uani d . 1 . .
    H H13A 0.7127 0.8503 0.2486 0.158 Uiso calc R 1 . .
    H H13B 0.7681 0.9294 0.2017 0.158 Uiso calc R 1 . .
    H H13C 0.8296 0.8306 0.2185 0.158 Uiso calc R 1 . .
    C C14 0.2976(3) 0.6635(3) 0.1369(2) 0.0558(12) Uani d . 1 . .
    H H14 0.3233 0.6875 0.1780 0.067 Uiso calc R 1 . .
    C C15 0.1879(3) 0.6175(3) 0.0578(2) 0.0567(12) Uani d . 1 . .
    H H15 0.1251 0.6030 0.0331 0.068 Uiso calc R 1 . .
    C C16 0.2909(3) 0.6085(3) 0.0364(2) 0.0524(11) Uani d . 1 . .
    H H16 0.3120 0.5863 -0.0061 0.063 Uiso calc R 1 . .
    C C17 0.5693(3) 0.8710(3) 0.47462(19) 0.0457(9) Uani d . 1 . .
    C C18 0.5908(3) 0.8916(3) 0.4066(2) 0.0539(11) Uani d . 1 . .
    H H18 0.6633 0.8948 0.3923 0.065 Uiso calc R 1 . .
    C C19 0.5093(4) 0.9074(3) 0.3601(2) 0.0606(12) Uani d . 1 . .
    H H19 0.5269 0.9213 0.3154 0.073 Uiso calc R 1 . .
    C C20 0.4009(4) 0.9024(3) 0.3801(3) 0.0625(13) Uani d . 1 . .
    H H20 0.3449 0.9150 0.3494 0.075 Uiso calc R 1 . .
    C C21 0.3770(3) 0.8788(3) 0.4455(2) 0.0584(12) Uani d . 1 . .
    H H21 0.3037 0.8742 0.4579 0.070 Uiso calc R 1 . .
    C C22 0.4572(3) 0.8610(3) 0.49521(18) 0.0433(9) Uani d . 1 . .
    C C23 0.4247(3) 0.8301(3) 0.5626(2) 0.0444(10) Uani d . 1 . .
    C C24 0.4742(3) 0.7757(3) 0.67720(18) 0.0465(9) Uani d . 1 . .
    H H24 0.3968 0.7869 0.6881 0.056 Uiso calc R 1 . .
    C C25 0.5459(3) 0.8289(3) 0.7284(2) 0.0537(12) Uani d . 1 . .
    C C26 0.3039(3) 0.8159(3) 0.5762(2) 0.0554(11) Uani d . 1 . .
    H H26A 0.2935 0.7965 0.6225 0.083 Uiso calc R 1 . .
    H H26B 0.2756 0.7653 0.5470 0.083 Uiso calc R 1 . .
    H H26C 0.2657 0.8767 0.5679 0.083 Uiso calc R 1 . .
    C C27 0.4998(3) 0.6645(3) 0.6814(2) 0.0556(11) Uani d . 1 . .
    H H27 0.4895 0.6449 0.7286 0.067 Uiso calc R 1 . .
    C C28 0.6189(4) 0.6388(4) 0.6627(2) 0.0792(14) Uani d . 1 . .
    H H28A 0.6310 0.5694 0.6695 0.119 Uiso calc R 1 . .
    H H28B 0.6681 0.6758 0.6909 0.119 Uiso calc R 1 . .
    H H28C 0.6319 0.6552 0.6162 0.119 Uiso calc R 1 . .
    C C29 0.4234(4) 0.6023(4) 0.6399(3) 0.0898(18) Uani d . 1 . .
    H H29A 0.3491 0.6161 0.6527 0.135 Uiso calc R 1 . .
    H H29B 0.4390 0.5336 0.6475 0.135 Uiso calc R 1 . .
    H H29C 0.4333 0.6174 0.5929 0.135 Uiso calc R 1 . .
    C C30 0.8785(3) 0.8880(3) 0.5586(2) 0.0519(11) Uani d . 1 . .
    H H30 0.8581 0.8966 0.5137 0.062 Uiso calc R 1 . .
    C C31 0.9781(3) 0.8710(3) 0.64947(17) 0.0363(8) Uani d . 1 . .
    H H31 1.0370 0.8654 0.6791 0.044 Uiso calc R 1 . .
    C C32 0.8746(3) 0.8686(4) 0.6653(2) 0.0588(11) Uani d . 1 . .
    H H32 0.8492 0.8608 0.7093 0.071 Uiso calc R 1 . .
    N N1 0.6788(2) 0.6579(2) 0.08787(16) 0.0469(8) Uani d . 1 . .
    N N2 0.3602(2) 0.6369(3) 0.08634(15) 0.0482(7) Uani d . 1 . .
    N N3 0.1914(2) 0.6513(3) 0.12130(17) 0.0559(9) Uani d . 1 . .
    H H3A 0.1362 0.6630 0.1471 0.067 Uiso calc R 1 . .
    N N4 0.4983(2) 0.8161(2) 0.60987(17) 0.0437(7) Uani d . 1 . .
    N N5 0.8097(2) 0.8782(2) 0.61290(16) 0.0478(8) Uani d . 1 . .
    N N6 0.9835(3) 0.8827(3) 0.5834(3) 0.0933(16) Uani d . 1 . .
    H H6 1.0426 0.8865 0.5599 0.112 Uiso calc R 1 . .
    O O1 0.5208(2) 0.6222(2) -0.00899(13) 0.0623(8) Uani d . 1 . .
    O O2 0.52949(19) 0.6399(2) 0.18300(12) 0.0534(7) Uani d . 1 . .
    O O3 0.6509(2) 0.6600(3) 0.26604(14) 0.0701(10) Uani d . 1 . .
    O O4 0.65434(19) 0.8605(3) 0.51391(13) 0.0631(8) Uani d . 1 . .
    O O5 0.6344(2) 0.8681(3) 0.70602(13) 0.0640(8) Uani d . 1 . .
    O O6 0.5198(2) 0.8268(3) 0.78876(14) 0.0691(9) Uani d . 1 . .
loop_
    _atom_site_aniso_label
    _atom_site_aniso_U_11
    _atom_site_aniso_U_22
    _atom_site_aniso_U_33
    _atom_site_aniso_U_12
    _atom_site_aniso_U_13
    _atom_site_aniso_U_23
    Cu1 0.0364(2) 0.0606(3) 0.0478(3) 0.0005(3) 0.0044(2) 0.0034(3)
    Cu2 0.0345(2) 0.0625(3) 0.0455(3) -0.0071(2) -0.0017(2) -0.0016(3)
    C1 0.056(2) 0.056(3) 0.048(3) 0.008(2) 0.010(2) 0.009(2)
    C2 0.060(3) 0.084(3) 0.053(3) 0.004(2) 0.005(2) 0.008(3)
    C3 0.099(4) 0.077(3) 0.047(3) 0.001(3) 0.013(3) 0.003(2)
    C4 0.075(3) 0.075(4) 0.071(4) 0.011(3) 0.028(3) 0.005(3)
    C5 0.051(2) 0.064(3) 0.072(3) 0.002(2) 0.015(2) 0.007(3)
    C6 0.045(2) 0.051(3) 0.055(3) 0.0040(19) 0.0146(19) 0.0125(19)
    C7 0.043(2) 0.051(3) 0.060(3) 0.007(2) 0.0099(19) 0.012(3)
    C8 0.0331(19) 0.061(3) 0.053(3) 0.0006(19) 0.0002(18) 0.013(2)
    C9 0.042(2) 0.059(3) 0.050(3) 0.0055(19) 0.0032(19) 0.006(2)
    C10 0.037(2) 0.109(4) 0.069(3) 0.006(3) 0.015(2) 0.016(3)
    C11 0.055(3) 0.063(3) 0.072(3) -0.011(2) -0.013(2) 0.003(2)
    C12 0.079(3) 0.057(3) 0.107(4) 0.008(3) -0.033(3) -0.003(3)
    C13 0.117(5) 0.098(4) 0.102(4) -0.018(4) -0.044(4) 0.000(4)
    C14 0.041(2) 0.078(3) 0.049(2) 0.001(2) 0.0043(19) -0.005(2)
    C15 0.043(2) 0.080(3) 0.047(2) 0.001(2) -0.0065(19) -0.002(2)
    C16 0.048(2) 0.069(3) 0.040(2) 0.000(2) -0.0019(19) -0.002(2)
    C17 0.043(2) 0.049(2) 0.046(2) 0.003(2) -0.0036(18) -0.004(2)
    C18 0.046(2) 0.069(3) 0.046(3) 0.002(2) -0.0026(19) 0.000(2)
    C19 0.066(3) 0.064(3) 0.051(3) 0.001(2) 0.000(2) 0.004(2)
    C20 0.056(3) 0.076(3) 0.056(3) 0.000(2) -0.014(2) 0.011(2)
    C21 0.041(2) 0.071(3) 0.064(3) 0.000(2) -0.006(2) 0.001(2)
    C22 0.0382(19) 0.048(2) 0.044(2) -0.001(2) -0.0069(16) -0.003(2)
    C23 0.0374(19) 0.047(3) 0.049(2) -0.0028(17) 0.0002(18) -0.0089(18)
    C24 0.0325(18) 0.062(3) 0.045(2) -0.0064(19) 0.0031(18) -0.0033(19)
    C25 0.034(2) 0.076(3) 0.050(3) -0.003(2) -0.0044(19) -0.005(2)
    C26 0.034(2) 0.077(3) 0.054(3) -0.003(2) -0.0013(19) -0.006(2)
    C27 0.054(2) 0.065(3) 0.048(2) -0.004(2) 0.0015(19) 0.003(2)
    C28 0.074(3) 0.082(3) 0.081(3) 0.021(3) 0.018(3) 0.012(3)
    C29 0.105(4) 0.074(4) 0.091(4) -0.012(3) -0.018(3) -0.003(3)
    C30 0.041(2) 0.068(3) 0.047(2) -0.009(2) -0.0002(18) -0.006(2)
    C31 0.0283(17) 0.053(2) 0.0273(18) -0.003(2) -0.0090(15) 0.0052(19)
    C32 0.052(2) 0.075(3) 0.049(2) -0.013(3) -0.005(2) 0.016(3)
    N1 0.0393(17) 0.054(2) 0.0472(19) -0.0001(15) 0.0052(15) 0.0091(17)
    N2 0.0408(16) 0.060(2) 0.0439(18) -0.0004(18) 0.0032(14) -0.001(2)
    N3 0.0388(17) 0.076(3) 0.053(2) 0.0006(19) 0.0066(15) -0.001(2)
    N4 0.0353(16) 0.0518(19) 0.0440(18) -0.0038(14) -0.0009(14) -0.0054(15)
    N5 0.0383(16) 0.060(2) 0.0451(18) -0.0067(17) 0.0001(15) 0.0047(18)
    N6 0.047(2) 0.083(3) 0.149(5) -0.002(2) 0.002(3) -0.024(3)
    O1 0.0461(15) 0.095(2) 0.0457(16) 0.0086(19) 0.0045(13) 0.0038(16)
    O2 0.0373(13) 0.0749(18) 0.0479(15) -0.0075(18) 0.0039(12) 0.0035(16)
    O3 0.0458(15) 0.115(3) 0.0492(18) -0.0072(18) -0.0004(14) 0.0161(18)
    O4 0.0356(13) 0.107(2) 0.0465(16) -0.003(2) -0.0004(12) -0.0003(18)
    O5 0.0450(15) 0.096(2) 0.0507(17) -0.019(2) -0.0016(13) -0.0106(18)
    O6 0.0445(15) 0.121(3) 0.0417(18) -0.0093(17) 0.0043(14) -0.0130(16)
_geom_special_details
;
All e.s.d.'s (except the e.s.d. in the dihedral angle between two l.s. planes)
are estimated using the full covariance matrix. The cell e.s.d.'s are taken
into account individually in the estimation of e.s.d.'s in distances, angles
and torsion angles; correlations between e.s.d.'s in cell parameters are only
used when they are defined by crystal symmetry. An approximate (isotropic)
treatment of cell e.s.d.'s is used for estimating e.s.d.'s involving l.s.
planes.
;
loop_
    _geom_bond_atom_site_label_1
    _geom_bond_atom_site_label_2
    _geom_bond_site_symmetry_2
    _geom_bond_distance
    _geom_bond_publ_flag
    Cu1 O1 . 1.867(3) yes
    Cu1 N1 . 1.941(3) yes
    Cu1 O2 . 1.945(2) yes
    Cu1 N2 . 1.972(3) yes
    Cu2 O4 . 1.868(3) yes
    Cu2 N4 . 1.937(3) yes
    Cu2 O5 . 1.949(3) yes
    Cu2 N5 . 1.969(3) yes
    C1 O1 . 1.314(5) ?
    C1 C6 . 1.412(6) ?
    C1 C2 . 1.415(6) ?
    C2 C3 . 1.371(6) ?
    C2 H2 . 0.9300 ?
    C3 C4 . 1.399(7) ?
    C3 H3 . 0.9300 ?
    C4 C5 . 1.355(6) ?
    C4 H4 . 0.9300 ?
    C5 C6 . 1.419(6) ?
    C5 H5 . 0.9300 ?
    C6 C7 . 1.464(6) ?
    C7 N1 . 1.305(4) ?
    C7 C10 . 1.508(5) ?
    C8 N1 . 1.461(5) ?
    C8 C9 . 1.528(5) ?
    C8 C11 . 1.541(6) ?
    C8 H8 . 0.9800 ?
    C9 O3 . 1.237(5) ?
    C9 O2 . 1.281(4) ?
    C10 H10A . 0.9600 ?
    C10 H10B . 0.9600 ?
    C10 H10C . 0.9600 ?
    C11 C13 . 1.484(6) ?
    C11 C12 . 1.526(6) ?
    C11 H11 . 0.9800 ?
    C12 H12A . 0.9600 ?
    C12 H12B . 0.9600 ?
    C12 H12C . 0.9600 ?
    C13 H13A . 0.9600 ?
    C13 H13B . 0.9600 ?
    C13 H13C . 0.9600 ?
    C14 N2 . 1.310(5) ?
    C14 N3 . 1.343(5) ?
    C14 H14 . 0.9300 ?
    C15 C16 . 1.332(5) ?
    C15 N3 . 1.338(5) ?
    C15 H15 . 0.9300 ?
    C16 N2 . 1.356(5) ?
    C16 H16 . 0.9300 ?
    C17 O4 . 1.304(4) ?
    C17 C18 . 1.399(5) ?
    C17 C22 . 1.433(5) ?
    C18 C19 . 1.371(5) ?
    C18 H18 . 0.9300 ?
    C19 C20 . 1.383(6) ?
    C19 H19 . 0.9300 ?
    C20 C21 . 1.363(6) ?
    C20 H20 . 0.9300 ?
    C21 C22 . 1.409(5) ?
    C21 H21 . 0.9300 ?
    C22 C23 . 1.453(5) ?
    C23 N4 . 1.311(5) ?
    C23 C26 . 1.511(5) ?
    C24 N4 . 1.470(5) ?
    C24 C25 . 1.520(5) ?
    C24 C27 . 1.539(6) ?
    C24 H24 . 0.9800 ?
    C25 O6 . 1.236(5) ?
    C25 O5 . 1.282(4) ?
    C26 H26A . 0.9600 ?
    C26 H26B . 0.9600 ?
    C26 H26C . 0.9600 ?
    C27 C29 . 1.500(6) ?
    C27 C28 . 1.539(6) ?
    C27 H27 . 0.9800 ?
    C28 H28A . 0.9600 ?
    C28 H28B . 0.9600 ?
    C28 H28C . 0.9600 ?
    C29 H29A . 0.9600 ?
    C29 H29B . 0.9600 ?
    C29 H29C . 0.9600 ?
    C30 N5 . 1.370(5) ?
    C30 N6 . 1.375(5) ?
    C30 H30 . 0.9300 ?
    C31 C32 . 1.302(5) ?
    C31 N6 . 1.319(5) ?
    C31 H31 . 0.9300 ?
    C32 N5 . 1.311(5) ?
    C32 H32 . 0.9300 ?
    N3 H3A . 0.8600 ?
    N6 H6 . 0.8600 ?
loop_
    _geom_angle_atom_site_label_1
    _geom_angle_atom_site_label_2
    _geom_angle_atom_site_label_3
    _geom_angle_site_symmetry_1
    _geom_angle_site_symmetry_3
    _geom_angle
    _geom_angle_publ_flag
    O1 Cu1 N1 . . 92.94(13) yes
    O1 Cu1 O2 . . 175.69(13) yes
    N1 Cu1 O2 . . 85.25(12) yes
    O1 Cu1 N2 . . 90.51(12) yes
    N1 Cu1 N2 . . 169.97(14) yes
    O2 Cu1 N2 . . 91.92(11) yes
    O4 Cu2 N4 . . 92.79(13) yes
    O4 Cu2 O5 . . 173.64(14) yes
    N4 Cu2 O5 . . 84.85(12) yes
    O4 Cu2 N5 . . 90.96(12) yes
    N4 Cu2 N5 . . 170.17(14) yes
    O5 Cu2 N5 . . 92.32(12) yes
    O1 C1 C6 . . 125.5(4) ?
    O1 C1 C2 . . 116.0(4) ?
    C6 C1 C2 . . 118.5(4) ?
    C3 C2 C1 . . 121.8(5) ?
    C3 C2 H2 . . 119.1 ?
    C1 C2 H2 . . 119.1 ?
    C2 C3 C4 . . 120.3(5) ?
    C2 C3 H3 . . 119.9 ?
    C4 C3 H3 . . 119.9 ?
    C5 C4 C3 . . 118.4(5) ?
    C5 C4 H4 . . 120.8 ?
    C3 C4 H4 . . 120.8 ?
    C4 C5 C6 . . 123.9(5) ?
    C4 C5 H5 . . 118.0 ?
    C6 C5 H5 . . 118.0 ?
    C1 C6 C5 . . 117.1(4) ?
    C1 C6 C7 . . 123.6(4) ?
    C5 C6 C7 . . 119.2(4) ?
    N1 C7 C6 . . 120.6(3) ?
    N1 C7 C10 . . 121.1(4) ?
    C6 C7 C10 . . 118.3(3) ?
    N1 C8 C9 . . 108.3(3) ?
    N1 C8 C11 . . 109.5(3) ?
    C9 C8 C11 . . 111.1(4) ?
    N1 C8 H8 . . 109.3 ?
    C9 C8 H8 . . 109.3 ?
    C11 C8 H8 . . 109.3 ?
    O3 C9 O2 . . 124.6(4) ?
    O3 C9 C8 . . 118.9(4) ?
    O2 C9 C8 . . 116.4(4) ?
    C7 C10 H10A . . 109.5 ?
    C7 C10 H10B . . 109.5 ?
    H10A C10 H10B . . 109.5 ?
    C7 C10 H10C . . 109.5 ?
    H10A C10 H10C . . 109.5 ?
    H10B C10 H10C . . 109.5 ?
    C13 C11 C12 . . 111.0(4) ?
    C13 C11 C8 . . 113.2(4) ?
    C12 C11 C8 . . 112.8(4) ?
    C13 C11 H11 . . 106.5 ?
    C12 C11 H11 . . 106.5 ?
    C8 C11 H11 . . 106.5 ?
    C11 C12 H12A . . 109.5 ?
    C11 C12 H12B . . 109.5 ?
    H12A C12 H12B . . 109.5 ?
    C11 C12 H12C . . 109.5 ?
    H12A C12 H12C . . 109.5 ?
    H12B C12 H12C . . 109.5 ?
    C11 C13 H13A . . 109.5 ?
    C11 C13 H13B . . 109.5 ?
    H13A C13 H13B . . 109.5 ?
    C11 C13 H13C . . 109.5 ?
    H13A C13 H13C . . 109.5 ?
    H13B C13 H13C . . 109.5 ?
    N2 C14 N3 . . 110.7(4) ?
    N2 C14 H14 . . 124.7 ?
    N3 C14 H14 . . 124.7 ?
    C16 C15 N3 . . 107.5(4) ?
    C16 C15 H15 . . 126.3 ?
    N3 C15 H15 . . 126.3 ?
    C15 C16 N2 . . 109.3(4) ?
    C15 C16 H16 . . 125.3 ?
    N2 C16 H16 . . 125.3 ?
    O4 C17 C18 . . 116.5(3) ?
    O4 C17 C22 . . 125.4(3) ?
    C18 C17 C22 . . 118.1(3) ?
    C19 C18 C17 . . 122.7(4) ?
    C19 C18 H18 . . 118.6 ?
    C17 C18 H18 . . 118.6 ?
    C18 C19 C20 . . 119.6(4) ?
    C18 C19 H19 . . 120.2 ?
    C20 C19 H19 . . 120.2 ?
    C21 C20 C19 . . 119.2(4) ?
    C21 C20 H20 . . 120.4 ?
    C19 C20 H20 . . 120.4 ?
    C20 C21 C22 . . 123.7(4) ?
    C20 C21 H21 . . 118.2 ?
    C22 C21 H21 . . 118.2 ?
    C21 C22 C17 . . 116.6(3) ?
    C21 C22 C23 . . 120.1(3) ?
    C17 C22 C23 . . 123.3(3) ?
    N4 C23 C22 . . 120.7(3) ?
    N4 C23 C26 . . 121.5(4) ?
    C22 C23 C26 . . 117.8(3) ?
    N4 C24 C25 . . 108.3(3) ?
    N4 C24 C27 . . 111.8(3) ?
    C25 C24 C27 . . 108.0(3) ?
    N4 C24 H24 . . 109.6 ?
    C25 C24 H24 . . 109.6 ?
    C27 C24 H24 . . 109.6 ?
    O6 C25 O5 . . 124.1(4) ?
    O6 C25 C24 . . 119.0(4) ?
    O5 C25 C24 . . 116.7(4) ?
    C23 C26 H26A . . 109.5 ?
    C23 C26 H26B . . 109.5 ?
    H26A C26 H26B . . 109.5 ?
    C23 C26 H26C . . 109.5 ?
    H26A C26 H26C . . 109.5 ?
    H26B C26 H26C . . 109.5 ?
    C29 C27 C28 . . 109.2(4) ?
    C29 C27 C24 . . 113.1(4) ?
    C28 C27 C24 . . 113.6(4) ?
    C29 C27 H27 . . 106.8 ?
    C28 C27 H27 . . 106.8 ?
    C24 C27 H27 . . 106.8 ?
    C27 C28 H28A . . 109.5 ?
    C27 C28 H28B . . 109.5 ?
    H28A C28 H28B . . 109.5 ?
    C27 C28 H28C . . 109.5 ?
    H28A C28 H28C . . 109.5 ?
    H28B C28 H28C . . 109.5 ?
    C27 C29 H29A . . 109.5 ?
    H29A C29 H29C . . 109.5 ?
    H29B C29 H29C . . 109.5 ?
    N5 C30 N6 . . 106.6(4) ?
    N5 C30 H30 . . 126.7 ?
    N6 C30 H30 . . 126.7 ?
    C32 C31 N6 . . 106.9(3) ?
    C32 C31 H31 . . 126.6 ?
    N6 C31 H31 . . 126.6 ?
    C31 C32 N5 . . 113.2(4) ?
    C31 C32 H32 . . 123.4 ?
    N5 C32 H32 . . 123.4 ?
    C7 N1 C8 . . 122.4(3) ?
    C7 N1 Cu1 . . 128.4(3) ?
    C8 N1 Cu1 . . 109.1(2) ?
    C14 N2 C16 . . 105.8(3) ?
    C14 N2 Cu1 . . 126.6(3) ?
    C16 N2 Cu1 . . 127.6(3) ?
    C15 N3 C14 . . 106.8(3) ?
    C15 N3 H3A . . 126.6 ?
    C14 N3 H3A . . 126.6 ?
    C23 N4 C24 . . 124.3(3) ?
    C23 N4 Cu2 . . 126.9(3) ?
    C24 N4 Cu2 . . 108.4(2) ?
    C32 N5 C30 . . 105.1(3) ?
    C32 N5 Cu2 . . 128.4(3) ?
    C30 N5 Cu2 . . 125.6(3) ?
    C31 N6 C30 . . 108.3(4) ?
    C31 N6 H6 . . 125.9 ?
    C30 N6 H6 . . 125.9 ?
    C1 O1 Cu1 . . 126.0(3) ?
    C9 O2 Cu1 . . 113.6(2) ?
    C17 O4 Cu2 . . 125.1(2) ?
    C25 O5 Cu2 . . 113.4(2) ?
loop_
    _geom_hbond_atom_site_label_D
    _geom_hbond_atom_site_label_H
    _geom_hbond_atom_site_label_A
    _geom_hbond_site_symmetry_A
    _geom_hbond_distance_DH
    _geom_hbond_distance_HA
    _geom_hbond_distance_DA
    _geom_hbond_angle_DHA
    _geom_hbond_publ_flag
    N3 H3A O6 4_466 0.86 1.91 2.764(4) 172.1 yes
