# Supplementary material for: (Imidazole-κN 3){N-[1-(2-oxidophenyl)ethylidene]-l-valinato-κ3 O,N,O′}copper(II)
Source: Acta Crystallogr Sect E Struct Rep Online. 2008 Sep 6;64(Pt 10):m1250–1. doi: 10.1107/S1600536808028134 (PMC2959304; doi:10.1107/S1600536808028134)
Supplement: Supplementary file 2 [file e-64-m1250-Isup2.hkl]

# 
# h,k,l, Fc-squared, Fo-squared, sigma(Fo-squared) and status flag 
# 
data_I
_shelx_title ' 080410b_0m in P2(1)2(1)2(1)' 
_shelx_refln_list_code          4 
_shelx_F_calc_maximum      701.83 
_exptl_crystal_F_000      1512.00 
_reflns_d_resolution_high  0.8394 
 
loop_ 
 _symmetry_equiv_pos_as_xyz 
 'x, y, z' 
 '-x+1/2, -y, z+1/2' 
 '-x, y+1/2, -z+1/2' 
 'x+1/2, -y+1/2, -z' 
 
_cell_length_a    12.2025 
_cell_length_b    13.5248 
_cell_length_c    19.7909 
_cell_angle_alpha  90.000 
_cell_angle_beta   90.000 
_cell_angle_gamma  90.000 
 
_shelx_F_squared_multiplier     1.000 
 
loop_ 
 _refln_index_h 
 _refln_index_k 
 _refln_index_l 
 _refln_F_squared_calc 
 _refln_F_squared_meas 
 _refln_F_squared_sigma 
 _refln_observed_status 
   2   0   0     9473.98    10050.91    226.68 o 
   4   0   0        4.12       -5.47      3.65 o 
   6   0   0    39050.43    38325.38    749.39 o 
   8   0   0     5597.95     5625.89    121.58 o 
  10   0   0        6.97      -22.97     34.58 o 
  12   0   0      214.85      196.99     32.95 o 
  14   0   0      219.07      140.38     52.18 o 
   1   1   0     1694.35     1835.61     55.04 o 
   2   1   0    24838.63    24487.78    436.66 o 
   3   1   0        2.02        7.58      3.44 o 
   4   1   0       79.53       75.76      5.30 o 
   5   1   0    10258.73    10527.82    176.48 o 
   6   1   0      156.04      149.86     10.61 o 
   7   1   0       17.44        7.60      5.34 o 
   8   1   0    10944.85    10462.21    177.77 o 
   9   1   0       73.46       54.83     11.53 o 
  10   1   0      476.12      444.21     22.23 o 
  11   1   0     1595.53     1555.55     51.90 o 
  12   1   0        8.55      -13.24     22.83 o 
  13   1   0      522.20      566.39     77.44 o 
  14   1   0      922.61      903.12    123.19 o 
   0   2   0    29134.48    29215.98   1165.69 o 
   1   2   0     3759.91     3955.40     82.33 o 
   2   2   0      501.27      561.23     14.36 o 
   3   2   0    27926.58    26240.16    470.06 o 
   4   2   0     1009.24     1160.70     27.79 o 
   5   2   0    10156.68    10942.99    183.70 o 
   6   2   0     3039.17     3180.44     59.69 o 
   7   2   0       75.87      110.54      8.94 o 
   8   2   0       68.94       67.82     11.03 o 
   9   2   0     3396.07     3247.96     64.87 o 
  10   2   0       22.66       11.03     10.54 o 
  11   2   0      274.46      296.29     31.62 o 
  12   2   0       21.85       -3.53     22.99 o 
  13   2   0      961.69      943.99     52.72 o 
  14   2   0       16.89       23.92     28.06 o 
   1   3   0    12209.40    12721.52    256.19 o 
   2   3   0     5393.73     5474.16    132.70 o 
   3   3   0      257.73      232.60     10.35 o 
   4   3   0     1713.03     1910.71     41.95 o 
   5   3   0    14431.46    14785.80    271.00 o 
   6   3   0        3.38       -3.39      6.92 o 
   7   3   0       48.49       17.48      8.26 o 
   8   3   0     3914.49     3779.82     81.32 o 
   9   3   0      178.79      138.68     16.03 o 
  10   3   0       80.15      109.35     14.35 o 
  11   3   0     2617.37     2612.50     64.03 o 
  12   3   0       43.10       47.15     21.09 o 
  13   3   0      644.60      664.47     45.74 o 
  14   3   0      583.53      610.41     60.94 o 
   0   4   0   492566.28   410118.66  11506.00 o 
   1   4   0     4123.92     4246.41    105.02 o 
   2   4   0     6872.34     6957.20    145.45 o 
   3   4   0      153.12      128.89     10.20 o 
   4   4   0     1138.74     1200.76     30.38 o 
   5   4   0      163.28      198.40     12.58 o 
   6   4   0    14674.08    14021.06    260.18 o 
   7   4   0        0.95       -1.77      7.88 o 
   8   4   0     3799.00     3723.59     81.16 o 
   9   4   0      488.22      479.59     23.48 o 
  10   4   0      196.65      248.18     22.41 o 
  11   4   0       13.38       -3.51     14.67 o 
  12   4   0       57.75       19.15     21.19 o 
  13   4   0      114.52       99.86     38.15 o 
  14   4   0       50.54       75.08     45.55 o 
   1   5   0     3646.88     3625.24     92.68 o 
   2   5   0    18626.73    17906.13    362.32 o 
   3   5   0      134.56      140.18     11.72 o 
   4   5   0      232.80      218.26     14.60 o 
   5   5   0     4146.81     4130.66     94.95 o 
   6   5   0      471.55      456.33     26.25 o 
   7   5   0       49.88       22.09      9.56 o 
   8   5   0     9169.24     8862.48    173.15 o 
   9   5   0       80.85       52.62     12.91 o 
  10   5   0      830.05      766.88     31.86 o 
  11   5   0      290.51      328.42     32.49 o 
  12   5   0        2.05       -0.33     20.37 o 
  13   5   0      195.84      190.63     30.63 o 
   0   6   0    27542.65    29179.03    830.63 o 
   1   6   0     7302.08     7438.24    157.04 o 
   2   6   0       91.35       87.80     11.50 o 
   3   6   0    21530.11    20626.78    482.41 o 
   4   6   0        4.83       22.41      8.74 o 
   5   6   0     8527.05     8789.33    214.75 o 
   6   6   0     5844.79     5943.53    133.81 o 
   7   6   0        4.58       19.12     11.87 o 
   8   6   0      213.77      263.23     19.15 o 
   9   6   0     2359.57     2491.53     69.80 o 
  10   6   0      710.50      693.77     34.80 o 
  11   6   0      139.08       85.72     22.34 o 
  12   6   0        6.18      -11.67     19.76 o 
  13   6   0      488.10      430.61     41.01 o 
   1   7   0     8922.62     8762.76    185.09 o 
   2   7   0      473.46      533.35     25.44 o 
   3   7   0       13.60       11.04      9.72 o 
   4   7   0      736.91      856.64     35.61 o 
   5   7   0     8726.75     8802.95    218.22 o 
   6   7   0       13.90       24.86     13.25 o 
   7   7   0      196.50      207.14     22.22 o 
   8   7   0       57.36       38.45     23.34 o 
   9   7   0      350.26      342.71     30.18 o 
  10   7   0        1.07       16.27     18.40 o 
  11   7   0     1175.05     1393.05    123.61 o 
  12   7   0        0.34      -13.92     26.92 o 
  13   7   0      491.37      436.05     51.75 o 
   0   8   0    21387.63    20685.40    827.58 o 
   1   8   0       79.88       69.79     10.91 o 
   2   8   0     2339.80     2476.69     62.14 o 
   3   8   0     2793.60     2720.79     79.51 o 
   4   8   0      228.30      208.93     20.22 o 
   5   8   0      631.30      650.18     33.33 o 
   6   8   0     1759.02     1879.27     64.95 o 
   7   8   0       56.18       70.50     18.27 o 
   8   8   0     1396.71     1399.70     58.36 o 
   9   8   0      454.20      538.33     36.98 o 
  10   8   0      348.45      369.50     43.10 o 
  11   8   0      149.82      111.78     32.15 o 
  12   8   0       32.69       57.22     32.14 o 
   1   9   0      410.34      427.11     21.42 o 
   2   9   0     4377.82     4003.13     94.20 o 
   3   9   0       61.57       56.96     14.78 o 
   4   9   0       57.35       51.81     15.57 o 
   5   9   0      240.79      245.29     24.03 o 
   6   9   0       11.11       -3.87     19.88 o 
   7   9   0      130.09      125.78     21.63 o 
   8   9   0     2268.03     2493.85     83.53 o 
   9   9   0       67.71       87.32     22.35 o 
  10   9   0       82.82       34.58     27.74 o 
  11   9   0       43.71       17.33     28.23 o 
  12   9   0        0.13       -6.23     30.89 o 
   0  10   0     4821.73     5007.37    163.45 o 
   1  10   0     1335.37     1425.92     51.94 o 
   2  10   0       61.38       58.02     15.54 o 
   3  10   0     2789.38     2737.74     84.27 o 
   4  10   0      168.15      198.11     23.25 o 
   5  10   0     1783.74     1832.59     84.97 o 
   6  10   0     1627.65     1634.52     62.17 o 
   7  10   0        2.38       11.24     18.00 o 
   8  10   0      220.50      229.24     29.34 o 
   9  10   0      375.84      383.08     67.50 o 
  10  10   0      993.77     1008.95     68.22 o 
  11  10   0       48.27       37.93     32.01 o 
   1  11   0      842.19      749.16     74.54 o 
   2  11   0      493.07      527.43     42.46 o 
   3  11   0        7.77      -22.38     17.85 o 
   4  11   0       89.57       65.83     21.37 o 
   5  11   0     3055.66     3157.98     98.20 o 
   6  11   0      126.36      117.83     48.85 o 
   7  11   0      374.49      405.96     49.26 o 
   8  11   0      390.42      401.30     36.23 o 
   9  11   0      203.62      208.97     39.22 o 
  10  11   0       13.81       37.23     30.28 o 
   0  12   0     1192.68     1247.68     94.83 o 
   1  12   0       68.65       68.97     28.78 o 
   2  12   0      165.41      140.33     29.12 o 
   3  12   0     1385.91     1344.06     71.15 o 
   4  12   0       36.23       30.40     25.43 o 
   5  12   0      155.43      187.26     34.26 o 
   6  12   0      125.46      129.08     31.76 o 
   7  12   0        0.89      -27.52     36.23 o 
   8  12   0      169.72      216.91     38.86 o 
   9  12   0      119.36       69.98     47.21 o 
   1  13   0        0.74       -3.56     22.75 o 
   2  13   0      502.11      530.61     86.34 o 
   3  13   0       22.42       62.11     28.40 o 
   4  13   0        2.27       10.21     24.74 o 
   5  13   0      123.17      136.10     33.35 o 
   6  13   0       18.50       40.86     34.37 o 
   7  13   0        0.48      -13.88     26.79 o 
   8  13   0      168.59      261.30     61.29 o 
   0  14   0      582.28      486.57     70.81 o 
   1  14   0      155.97      120.39     58.39 o 
   2  14   0       35.46       57.33     41.62 o 
   3  14   0      164.20      151.47     34.11 o 
   4  14   0        4.80       13.17     28.36 o 
   5  14   0      144.14      146.13     37.65 o 
   6  14   0      230.96      202.84     61.49 o 
   7  14   0        7.17      -31.31     28.58 o 
   1  15   0       70.42       37.85     42.86 o 
   2  15   0      115.41       69.28     36.44 o 
   3  15   0       15.24      -16.77     29.19 o 
   4  15   0       22.44      -20.51     27.11 o 
   5  15   0      352.78      394.64     70.40 o 
   0  16   0       38.68       68.74     44.72 o 
   1  16   0        6.84        3.39     29.13 o 
   1   0   1       95.50       75.37      7.04 o 
   2   0   1     3715.05     3564.61     59.42 o 
   3   0   1      916.73      943.60     20.49 o 
   4   0   1    14097.05    13465.11    188.26 o 
   5   0   1     1820.63     1912.53     31.61 o 
   6   0   1    21232.92    21585.43    301.37 o 
   7   0   1     1046.43      964.83     22.44 o 
   8   0   1        1.36       -1.37      6.97 o 
   9   0   1     1158.21     1035.01     32.18 o 
  10   0   1     2029.19     1996.71     58.57 o 
  11   0   1       63.31       68.47     16.10 o 
  12   0   1     6758.58     6108.67    171.09 o 
  13   0   1      498.48      571.40     42.31 o 
  14   0   1       26.74       40.37     31.00 o 
 -14   1   1      342.50      403.23     50.79 o 
 -13   1   1      493.94      498.25     62.84 o 
 -12   1   1      345.03      399.06     42.29 o 
 -11   1   1      506.45      546.95     34.33 o 
 -10   1   1     1736.00     1781.04     53.41 o 
  -9   1   1      107.72      112.73     13.25 o 
  -8   1   1     2535.49     2403.30     49.30 o 
  -7   1   1     2379.32     2290.54     42.32 o 
  -6   1   1      261.90      232.40      9.41 o 
  -5   1   1     9815.21     9812.97    163.39 o 
  -4   1   1    14842.51    14714.96    264.99 o 
  -3   1   1      455.65      431.92     13.49 o 
  -2   1   1     4561.05     4569.34     92.96 o 
  -1   1   1    30926.30    31993.12    722.05 o 
   1   1   1    30238.29    31719.52    898.35 o 
   2   1   1     5739.62     5684.16    104.64 o 
   3   1   1      477.95      468.35     13.43 o 
   4   1   1    14703.64    14507.71    240.85 o 
   5   1   1     9502.96     9599.90    163.18 o 
   6   1   1      253.22      260.98     14.32 o 
   7   1   1     2443.17     2380.49     43.18 o 
   8   1   1     2643.98     2401.27     45.27 o 
   9   1   1      103.82      122.93     13.95 o 
  10   1   1     1740.42     1710.97     46.62 o 
  11   1   1      467.33      495.56     25.60 o 
  12   1   1      351.06      354.07     28.62 o 
  13   1   1      525.22      460.17     38.69 o 
  14   1   1      367.25      378.99     56.73 o 
 -14   2   1       21.59        0.62     31.26 o 
 -13   2   1      590.88      694.65     46.13 o 
 -12   2   1      358.35      400.41     37.28 o 
 -11   2   1       52.17       27.77     17.10 o 
 -10   2   1     1120.10     1133.36     35.47 o 
  -9   2   1     8331.93     8325.44    145.40 o 
  -8   2   1      858.94      922.74     23.45 o 
  -7   2   1     3989.91     3752.65     77.17 o 
  -6   2   1    22041.72    22420.49    409.91 o 
  -5   2   1      404.82      435.04     16.48 o 
  -4   2   1       44.81       36.66      9.01 o 
  -3   2   1    12924.25    12912.61    225.71 o 
  -2   2   1     1779.46     1818.05     47.25 o 
  -1   2   1    21346.21    21359.24    424.13 o 
   0   2   1    53015.13    53197.11   1051.41 o 
   1   2   1    20770.89    21337.33    423.96 o 
   2   2   1     1804.82     1808.01     46.85 o 
   3   2   1    12044.43    11785.93    252.80 o 
   4   2   1       68.89       47.43      5.88 o 
   5   2   1      486.91      525.84     17.28 o 
   6   2   1    22362.80    22736.95    372.85 o 
   7   2   1     3830.51     3601.16     68.68 o 
   8   2   1      828.31      795.85     31.23 o 
   9   2   1     8152.14     8293.52    159.97 o 
  10   2   1     1130.07     1153.94     36.27 o 
  11   2   1       46.32       26.51     12.59 o 
  12   2   1      414.33      429.46     25.98 o 
  13   2   1      606.74      607.64    118.23 o 
  14   2   1       18.96       37.26     29.83 o 
 -14   3   1      241.52      243.22     34.63 o 
 -13   3   1      508.14      500.29     40.95 o 
 -12   3   1       62.07      116.31     25.12 o 
 -11   3   1      239.45      205.47     31.02 o 
 -10   3   1      936.03      947.87     29.45 o 
  -9   3   1      296.46      307.18     20.24 o 
  -8   3   1     6812.42     6611.29    129.54 o 
  -7   3   1     2968.83     2890.80     63.75 o 
  -6   3   1       62.92       53.52      9.06 o 
  -5   3   1     8344.41     8368.85    159.28 o 
  -4   3   1    10955.96    11116.66    204.77 o 
  -3   3   1       33.23       23.67      5.29 o 
  -2   3   1     7779.97     8078.07    158.09 o 
  -1   3   1    42894.51    43875.38    853.96 o 
   0   3   1      926.18      997.92     25.25 o 
   1   3   1    41097.68    42150.21    985.26 o 
   2   3   1     6657.67     7123.44    181.03 o 
   3   3   1       34.98       60.85     27.49 o 
   4   3   1    10897.98    11105.99    204.71 o 
   5   3   1     8469.54     8544.40    159.28 o 
   6   3   1       59.18       56.07     11.95 o 
   7   3   1     2965.76     2854.72     56.34 o 
   8   3   1     6653.52     6363.35    128.67 o 
   9   3   1      298.31      306.46     19.07 o 
  10   3   1      959.57      963.06     44.99 o 
  11   3   1      330.98      337.85     23.72 o 
  12   3   1       60.72       78.83     16.98 o 
  13   3   1      502.76      417.68     50.05 o 
  14   3   1      242.34      300.50     78.26 o 
 -14   4   1       28.85       56.58     25.89 o 
 -13   4   1      381.35      360.81     37.74 o 
 -12   4   1     3906.09     3803.29    117.61 o 
 -11   4   1      272.65      258.28     24.29 o 
 -10   4   1     1493.88     1539.91     45.55 o 
  -9   4   1     1485.81     1492.50     43.44 o 
  -8   4   1       41.78       51.06     14.92 o 
  -7   4   1      105.01       80.42     10.82 o 
  -6   4   1    10565.84    10265.35    196.23 o 
  -5   4   1     3046.96     3052.99     63.49 o 
  -4   4   1     7760.80     7510.42    142.74 o 
  -3   4   1     7272.94     7290.10    175.33 o 
  -2   4   1      509.84      557.07     17.92 o 
  -1   4   1     7022.28     7300.99    147.55 o 
   0   4   1    53258.77    53833.38    958.32 o 
   1   4   1     6540.66     6827.26    169.52 o 
   2   4   1      344.93      402.11     18.73 o 
   3   4   1     7024.32     7119.19    173.70 o 
   4   4   1     7791.08     7593.45    183.13 o 
   5   4   1     2936.20     2897.44     62.98 o 
   6   4   1    10833.46    10563.40    196.44 o 
   7   4   1       82.85       61.85     10.36 o 
   8   4   1       37.38       47.55     12.55 o 
   9   4   1     1563.36     1564.08     48.79 o 
  10   4   1     1552.36     1578.97     64.13 o 
  11   4   1      243.67      251.44     28.85 o 
  12   4   1     3821.75     3648.71    116.50 o 
  13   4   1      381.26      306.11     35.76 o 
  14   4   1       32.09       42.82     33.28 o 
 -13   5   1      258.33      249.36     33.49 o 
 -12   5   1      133.22      189.78     29.31 o 
 -11   5   1      351.94      386.29     28.56 o 
 -10   5   1     1145.77     1180.58     39.41 o 
  -9   5   1      182.83      204.69     18.42 o 
  -8   5   1      171.94      154.68     15.46 o 
  -7   5   1      448.96      482.35     21.92 o 
  -6   5   1       21.79       13.49      8.33 o 
  -5   5   1     4779.11     4573.46     90.92 o 
  -4   5   1    11676.66    11655.05    239.27 o 
  -3   5   1      523.93      538.47     21.03 o 
  -2   5   1     1167.33     1021.85     43.98 o 
  -1   5   1     3565.70     3713.45     79.61 o 
   0   5   1      229.00      228.61     16.86 o 
   1   5   1     3275.39     3404.94     78.08 o 
   2   5   1     1161.88      981.35     35.02 o 
   3   5   1      560.49      596.82     24.30 o 
   4   5   1    11496.63    11289.80    337.72 o 
   5   5   1     4335.09     4291.24    115.59 o 
   6   5   1       17.73       13.80     10.60 o 
   7   5   1      521.93      514.96     24.67 o 
   8   5   1      138.03      123.65     15.60 o 
   9   5   1      183.62      196.89     19.76 o 
  10   5   1     1087.33     1164.55     43.39 o 
  11   5   1      257.26      310.25     31.72 o 
  12   5   1      140.12      135.52     26.74 o 
  13   5   1      287.71      327.97     43.73 o 
 -13   6   1      397.92      411.98     40.49 o 
 -12   6   1      491.31      511.88     41.77 o 
 -11   6   1      124.10      150.43     21.59 o 
 -10   6   1      433.09      379.61     25.00 o 
  -9   6   1     3069.05     3185.51     74.86 o 
  -8   6   1      459.18      431.98     22.89 o 
  -7   6   1     2299.35     2269.93     55.55 o 
  -6   6   1     7402.67     7610.92    168.35 o 
  -5   6   1      248.89      281.00     22.53 o 
  -4   6   1      419.30      362.55     19.72 o 
  -3   6   1     3096.91     2994.07     69.03 o 
  -2   6   1     1101.05     1087.24     31.64 o 
  -1   6   1     4738.02     4794.77     94.42 o 
   0   6   1    10921.54    11065.70    228.74 o 
   1   6   1     4583.33     4798.10    104.75 o 
   2   6   1      957.17      915.20     36.10 o 
   3   6   1     2659.51     2612.58     77.32 o 
   4   6   1      494.11      467.80     23.62 o 
   5   6   1      256.71      277.18     20.51 o 
   6   6   1     7554.60     7816.35    193.46 o 
   7   6   1     2275.14     2234.28     70.53 o 
   8   6   1      445.40      463.44     42.15 o 
   9   6   1     2918.79     3091.82    106.03 o 
  10   6   1      498.66      487.72     35.64 o 
  11   6   1      108.84      120.11     24.53 o 
  12   6   1      524.81      571.48     43.09 o 
  13   6   1      415.18      402.85     40.34 o 
 -13   7   1      241.74      253.95     44.99 o 
 -12   7   1       23.02       42.31     46.79 o 
 -11   7   1      486.66      503.18     39.28 o 
 -10   7   1      184.22      215.36     24.31 o 
  -9   7   1      405.16      438.76     28.74 o 
  -8   7   1     3083.54     3078.14     81.40 o 
  -7   7   1     2287.77     2099.70     61.60 o 
  -6   7   1      164.95      139.90     17.37 o 
  -5   7   1     1814.75     1823.22     54.55 o 
  -4   7   1     1610.78     1624.99     46.97 o 
  -3   7   1       56.74       82.88     16.51 o 
  -2   7   1     3046.01     2955.09     71.29 o 
  -1   7   1     8206.39     8095.90    166.88 o 
   0   7   1      174.90      193.26     12.98 o 
   1   7   1     7606.46     7565.23    165.93 o 
   2   7   1     2963.56     2907.35     81.68 o 
   3   7   1       60.61       67.06     14.63 o 
   4   7   1     1568.83     1572.72     52.84 o 
   5   7   1     2008.27     2130.17     63.75 o 
   6   7   1      149.88      169.76     19.53 o 
   7   7   1     2429.21     2282.86     71.28 o 
   8   7   1     3014.86     3039.32     92.61 o 
   9   7   1      409.95      396.88     31.23 o 
  10   7   1      199.80      199.15     33.66 o 
  11   7   1      528.23      512.37     58.60 o 
  12   7   1       19.41        7.55     27.65 o 
  13   7   1      254.17      247.47     42.54 o 
 -12   8   1     1085.27     1122.77     72.02 o 
 -11   8   1      221.95      207.05     37.72 o 
 -10   8   1      998.27     1000.11     65.70 o 
  -9   8   1     1145.50     1223.34     53.11 o 
  -8   8   1      190.65      201.00     21.66 o 
  -7   8   1      527.06      584.05     30.74 o 
  -6   8   1     2656.21     2725.35     73.12 o 
  -5   8   1      957.95      964.31     43.89 o 
  -4   8   1     1570.84     1529.61     46.49 o 
  -3   8   1     4431.78     4224.74    112.03 o 
  -2   8   1      261.78      256.39     16.23 o 
  -1   8   1     2652.99     2560.40     61.65 o 
   0   8   1     7174.24     6880.74    149.38 o 
   1   8   1     2375.48     2318.66     60.41 o 
   2   8   1      238.77      229.38     15.48 o 
   3   8   1     4167.74     4068.50    111.94 o 
   4   8   1     1467.53     1478.25     52.14 o 
   5   8   1      931.01     1032.56     42.20 o 
   6   8   1     2656.78     2633.96     82.04 o 
   7   8   1      459.94      491.80     32.88 o 
   8   8   1      173.47      207.31     24.82 o 
   9   8   1     1202.01     1189.26     67.91 o 
  10   8   1     1054.71     1090.75     65.01 o 
  11   8   1      209.42      229.69     54.87 o 
  12   8   1     1060.83     1047.98     73.09 o 
 -12   9   1        6.94       30.17     31.89 o 
 -11   9   1      191.90      222.42     40.11 o 
 -10   9   1      423.30      396.46     36.59 o 
  -9   9   1      307.88      342.22     48.66 o 
  -8   9   1      312.19      328.03     30.72 o 
  -7   9   1       23.73       28.15     19.42 o 
  -6   9   1       23.46       -6.63     25.77 o 
  -5   9   1     2389.24     2395.97     76.78 o 
  -4   9   1     3629.55     3634.08    103.02 o 
  -3   9   1      251.71      270.12     28.04 o 
  -2   9   1     2240.74     2092.65     55.63 o 
  -1   9   1     1002.85      985.45     39.57 o 
   0   9   1        0.11        3.65      8.65 o 
   1   9   1     1005.36      984.55     33.01 o 
   2   9   1     2124.11     2007.86     68.64 o 
   3   9   1      243.12      244.42     22.49 o 
   4   9   1     3597.85     3594.62    103.17 o 
   5   9   1     2316.24     2395.10     76.24 o 
   6   9   1       22.36       25.83     20.36 o 
   7   9   1       18.62       46.08     22.23 o 
   8   9   1      301.11      275.80     28.92 o 
   9   9   1      303.69      351.31     41.76 o 
  10   9   1      357.49      405.50     46.38 o 
  11   9   1      146.21      185.74     37.77 o 
  12   9   1        7.25       39.40     31.91 o 
 -11  10   1       54.25       73.49     33.45 o 
 -10  10   1        9.06       16.31     26.06 o 
  -9  10   1      362.89      417.57     36.78 o 
  -8  10   1      107.61      110.93     23.83 o 
  -7  10   1      332.49      413.89     33.20 o 
  -6  10   1     1307.30     1363.18     55.25 o 
  -5  10   1      124.98      113.62     25.44 o 
  -4  10   1      842.65      853.06     40.72 o 
  -3  10   1     1322.82     1273.55     49.62 o 
  -2  10   1      913.78      941.00     33.80 o 
  -1  10   1      459.94      493.85     29.31 o 
   0  10   1     1323.53     1320.56     49.26 o 
   1  10   1      465.62      480.24     31.50 o 
   2  10   1      897.00      896.65     42.97 o 
   3  10   1     1302.08     1328.15     51.11 o 
   4  10   1      804.06      884.48     41.54 o 
   5  10   1      103.68       68.46     17.70 o 
   6  10   1     1290.35     1250.83     53.30 o 
   7  10   1      350.67      369.95     32.33 o 
   8  10   1      125.46       97.26     23.35 o 
   9  10   1      344.25      436.62     47.55 o 
  10  10   1       15.77       27.97     29.12 o 
  11  10   1       52.17       36.30     30.03 o 
 -10  11   1       48.77       39.34     30.45 o 
  -9  11   1      125.53      165.98     37.27 o 
  -8  11   1      217.67      263.64     31.31 o 
  -7  11   1      771.98      927.89     54.78 o 
  -6  11   1       67.63       91.31     28.11 o 
  -5  11   1      217.21      219.71     33.78 o 
  -4  11   1       94.43      149.71     28.53 o 
  -3  11   1       36.29       30.36     21.64 o 
  -2  11   1      164.39      168.50     28.88 o 
  -1  11   1     1436.71     1389.03     72.05 o 
   0  11   1       48.31       58.53     22.92 o 
   1  11   1     1401.48     1478.48     69.69 o 
   2  11   1      153.30      120.39     20.34 o 
   3  11   1       29.89       28.48     15.41 o 
   4  11   1       83.30      108.92     20.30 o 
   5  11   1      260.12      250.53     33.18 o 
   6  11   1       58.59       70.67     24.46 o 
   7  11   1      794.04      816.66     58.18 o 
   8  11   1      204.62      202.06     36.29 o 
   9  11   1      138.56      174.79     59.22 o 
  10  11   1       41.96       23.25     30.51 o 
  -9  12   1      220.57      214.09     57.97 o 
  -8  12   1      105.02       79.38     31.82 o 
  -7  12   1      193.86      244.95     40.12 o 
  -6  12   1      609.07      613.33     52.41 o 
  -5  12   1      168.66      111.10     29.77 o 
  -4  12   1       56.05       48.04     25.94 o 
  -3  12   1      489.73      521.98     66.26 o 
  -2  12   1       42.84       24.54     30.44 o 
  -1  12   1      536.17      465.16     43.03 o 
   0  12   1      843.30      825.70     55.03 o 
   1  12   1      493.89      487.50     43.85 o 
   2  12   1       40.88       26.71     27.54 o 
   3  12   1      417.91      484.95     45.53 o 
   4  12   1       37.94       39.10     24.39 o 
   5  12   1      177.12      160.76     45.14 o 
   6  12   1      585.71      611.01     97.52 o 
   7  12   1      201.78      233.48     37.29 o 
   8  12   1      101.18       47.60     30.22 o 
   9  12   1      213.24      183.44     38.44 o 
  -8  13   1       67.03      111.16     35.42 o 
  -7  13   1       96.84      106.84     33.97 o 
  -6  13   1        0.88       -1.39     27.18 o 
  -5  13   1      469.32      526.37     51.90 o 
  -4  13   1      671.96      633.24     53.28 o 
  -3  13   1       32.52       47.49     26.49 o 
  -2  13   1      547.27      490.30     47.83 o 
  -1  13   1      155.71      127.19     56.52 o 
   0  13   1       24.17        1.05     24.15 o 
   1  13   1      144.75       90.73     31.06 o 
   2  13   1      522.47      429.86     44.95 o 
   3  13   1       39.98       52.19     26.90 o 
   4  13   1      719.50      639.22     53.27 o 
   5  13   1      472.87      594.04     52.97 o 
   6  13   1        0.99      -25.24     25.61 o 
   7  13   1       94.77      109.74     50.52 o 
   8  13   1       74.50       70.40     49.69 o 
  -7  14   1       30.13       -0.38     29.96 o 
  -6  14   1      229.66      210.17     40.68 o 
  -5  14   1      104.26       81.04     33.21 o 
  -4  14   1      246.64      247.15     40.10 o 
  -3  14   1      361.71      319.37     63.36 o 
  -2  14   1      275.45      265.05     40.97 o 
  -1  14   1       34.13       40.37     27.23 o 
   0  14   1       51.72       62.39     30.60 o 
   1  14   1       36.71       12.52     25.56 o 
   2  14   1      279.19      243.57     39.09 o 
   3  14   1      357.06      374.28     46.29 o 
   4  14   1      236.42      183.35     63.98 o 
   5  14   1       97.82       82.68     32.07 o 
   6  14   1      220.69      139.76     36.45 o 
   7  14   1       32.38       18.22     45.14 o 
  -5  15   1       68.38       52.09     32.77 o 
  -4  15   1       10.29      -11.90     27.45 o 
  -3  15   1       32.77       17.82     29.30 o 
  -2  15   1       30.44        9.87     29.56 o 
  -1  15   1      181.28      210.48     39.68 o 
   0  15   1        7.95        1.88     25.91 o 
   1  15   1      168.63      143.82     46.38 o 
   2  15   1       22.74       -0.48     28.36 o 
   3  15   1       29.58       31.21     48.66 o 
   4  15   1        8.18       10.64     29.47 o 
   5  15   1       65.59       70.16     34.37 o 
  -1  16   1       46.54       16.73     30.22 o 
   0  16   1       81.15       81.58     62.94 o 
   1  16   1       44.20       71.74     34.49 o 
   1   0   2     9787.15    10447.08    297.01 o 
   2   0   2      276.41      377.43     13.78 o 
   3   0   2     9067.94     9316.82    170.02 o 
   4   0   2        1.41        1.56      3.64 o 
   5   0   2     4410.35     4573.51     79.99 o 
   6   0   2       82.58       33.62      6.59 o 
   7   0   2     1434.27     1402.21     32.01 o 
   8   0   2       54.57       68.17      9.22 o 
   9   0   2    13087.08    12600.39    234.46 o 
  10   0   2       75.52       63.99     14.65 o 
  11   0   2      231.58      243.16     29.83 o 
  12   0   2       29.26        8.45     19.64 o 
  13   0   2      183.59      130.84     26.65 o 
  14   0   2        5.09      -10.02     21.91 o 
 -14   1   2      719.34      721.56     49.81 o 
 -13   1   2      400.31      424.63     39.39 o 
 -12   1   2      128.09      169.07     30.09 o 
 -11   1   2     1010.74     1004.90     48.23 o 
 -10   1   2     1068.84     1012.79     37.19 o 
  -9   1   2      314.40      336.91     28.76 o 
  -8   1   2      192.67      177.42     12.05 o 
  -7   1   2     3134.40     3130.28     55.61 o 
  -6   1   2      439.56      433.42     14.45 o 
  -5   1   2    12300.69    12777.21    178.56 o 
  -4   1   2     4567.79     4424.95     83.19 o 
  -3   1   2      906.43      851.06     18.47 o 
  -2   1   2    14667.40    15100.08    234.45 o 
  -1   1   2    24738.22    24570.55    483.20 o 
   0   1   2      274.39      354.58     18.22 o 
   1   1   2    24309.26    23976.23    687.80 o 
   2   1   2    13317.53    13314.33    338.85 o 
   3   1   2      874.76      807.27     21.77 o 
   4   1   2     4464.96     4287.81     93.43 o 
   5   1   2    12085.66    12376.15    260.12 o 
   6   1   2      425.55      391.51     18.04 o 
   7   1   2     3253.86     3219.40     75.33 o 
   8   1   2      196.46      207.04     12.70 o 
   9   1   2      348.54      346.14     19.54 o 
  10   1   2      871.08      831.34     31.03 o 
  11   1   2     1034.22     1091.93     36.42 o 
  12   1   2      120.78      102.80     24.54 o 
  13   1   2      405.08      388.21     36.23 o 
  14   1   2      664.98      608.27     61.19 o 
 -14   2   2       22.66       31.15     24.21 o 
 -13   2   2       95.20       94.47     25.02 o 
 -12   2   2     5684.95     5385.05    155.76 o 
 -11   2   2       51.85       58.68     18.75 o 
 -10   2   2     1397.17     1464.71     45.35 o 
  -9   2   2     1177.46     1140.31     28.65 o 
  -8   2   2      131.54      139.51     10.61 o 
  -7   2   2        6.69        5.26      7.41 o 
  -6   2   2    22563.90    23511.69    427.85 o 
  -5   2   2     3556.77     3493.05     70.52 o 
  -4   2   2     2642.82     2491.69     53.64 o 
  -3   2   2    14958.72    14703.55    267.56 o 
  -2   2   2     3620.84     3631.27     66.88 o 
  -1   2   2     6855.10     7070.56    160.71 o 
   0   2   2     2126.48     2231.49     48.57 o 
   1   2   2     6260.83     6620.14    138.12 o 
   2   2   2     3308.92     3282.86     84.79 o 
   3   2   2    15173.37    14868.56    299.17 o 
   4   2   2     2905.10     2773.77     60.10 o 
   5   2   2     3481.87     3419.71     78.05 o 
   6   2   2    22878.82    23682.12    478.29 o 
   7   2   2        6.48        0.50      6.47 o 
   8   2   2      124.62      104.84     16.25 o 
   9   2   2     1263.40     1142.35     46.49 o 
  10   2   2     1430.48     1414.94     41.50 o 
  11   2   2       54.65       25.24     13.01 o 
  12   2   2     5568.49     5459.71    130.65 o 
  13   2   2       83.78       93.49     20.89 o 
  14   2   2       22.71        8.28     29.28 o 
 -14   3   2      537.32      542.98     45.50 o 
 -13   3   2      246.37      263.55     32.88 o 
 -12   3   2      234.25      221.44     29.76 o 
 -11   3   2     1299.58     1310.92     56.21 o 
 -10   3   2     1405.84     1442.96     38.75 o 
  -9   3   2      536.57      562.40     38.68 o 
  -8   3   2       42.17       39.83     11.27 o 
  -7   3   2     1503.31     1568.97     40.48 o 
  -6   3   2      507.56      530.23     31.04 o 
  -5   3   2     6995.29     7228.92    141.05 o 
  -4   3   2     7425.52     6987.59    130.88 o 
  -3   3   2       33.88       38.62      5.58 o 
  -2   3   2     1891.06     1856.44     43.64 o 
  -1   3   2     1555.98     1621.99     40.40 o 
   0   3   2     1658.24     1598.29     37.36 o 
   1   3   2     1878.34     1949.14     41.32 o 
   2   3   2     1969.47     1952.01     43.64 o 
   3   3   2       45.86       46.10      9.30 o 
   4   3   2     7287.68     6832.81    145.78 o 
   5   3   2     7468.78     7665.95    157.91 o 
   6   3   2      579.14      661.00     25.88 o 
   7   3   2     1526.73     1570.58     44.58 o 
   8   3   2       28.59       22.97     13.27 o 
   9   3   2      569.64      635.52     35.47 o 
  10   3   2     1554.35     1522.19     58.29 o 
  11   3   2     1370.64     1281.47     41.97 o 
  12   3   2      221.74      259.45     27.27 o 
  13   3   2      237.72      248.40     27.26 o 
  14   3   2      572.70      655.88     62.06 o 
 -14   4   2        0.76        3.11     22.72 o 
 -13   4   2      407.20      378.75     37.43 o 
 -12   4   2      596.21      540.00     43.34 o 
 -11   4   2      272.91      290.40     25.30 o 
 -10   4   2        4.54      -11.60     11.21 o 
  -9   4   2     9374.75     9040.86    181.32 o 
  -8   4   2       36.70       30.14     10.55 o 
  -7   4   2     2300.55     2287.06     54.33 o 
  -6   4   2     1604.49     1539.08     38.80 o 
  -5   4   2     1233.64     1201.07     31.81 o 
  -4   4   2     2343.94     2229.73     48.30 o 
  -3   4   2     9863.56    10042.37    184.08 o 
  -2   4   2      532.23      573.94     38.93 o 
  -1   4   2    11092.05    11592.78    240.39 o 
   0   4   2    29039.71    29454.47    680.61 o 
   1   4   2    11615.32    12093.12    240.80 o 
   2   4   2      349.83      368.12     17.29 o 
   3   4   2     9653.32     9792.01    236.09 o 
   4   4   2     2287.52     2179.75     61.30 o 
   5   4   2     1241.77     1209.06     39.92 o 
   6   4   2     1533.06     1450.54     42.09 o 
   7   4   2     2383.67     2333.82     60.33 o 
   8   4   2       57.04       49.78     12.14 o 
   9   4   2     9612.44     9596.50    203.56 o 
  10   4   2       13.99       25.94     16.79 o 
  11   4   2      276.98      241.51     32.91 o 
  12   4   2      586.43      646.05     31.77 o 
  13   4   2      415.96      426.71     51.38 o 
  14   4   2        0.29        7.19     29.76 o 
 -13   5   2      440.62      395.74     39.29 o 
 -12   5   2      127.39      136.80     23.14 o 
 -11   5   2      249.47      239.62     24.37 o 
 -10   5   2      186.13      156.36     17.82 o 
  -9   5   2      603.94      645.91     35.07 o 
  -8   5   2      130.21      135.44     16.32 o 
  -7   5   2     5412.75     5441.27    113.47 o 
  -6   5   2      396.41      413.13     19.22 o 
  -5   5   2      720.68      682.08     25.42 o 
  -4   5   2     1880.16     1898.79     46.33 o 
  -3   5   2      479.96      487.76     19.69 o 
  -2   5   2     5271.62     5546.58    116.08 o 
  -1   5   2    19773.88    20177.09    467.76 o 
   0   5   2      544.32      536.42     18.94 o 
   1   5   2    19739.91    20168.02    364.18 o 
   2   5   2     4791.03     5143.54    133.07 o 
   3   5   2      460.46      451.70     21.14 o 
   4   5   2     1643.15     1551.94     51.41 o 
   5   5   2      697.41      674.89     55.61 o 
   6   5   2      437.85      444.26     35.02 o 
   7   5   2     5716.88     5831.39    145.84 o 
   8   5   2      138.24      135.47     16.13 o 
   9   5   2      641.92      665.28     31.25 o 
  10   5   2      119.46      146.18     32.50 o 
  11   5   2      285.13      330.37     32.44 o 
  12   5   2      109.13      112.77     25.84 o 
  13   5   2      450.62      381.51     49.13 o 
 -13   6   2       47.24       50.88     25.11 o 
 -12   6   2     2136.55     2041.61     67.65 o 
 -11   6   2       55.46       37.43     15.87 o 
 -10   6   2      313.63      286.92     22.45 o 
  -9   6   2     1425.76     1465.58     44.56 o 
  -8   6   2      128.99      117.16     17.47 o 
  -7   6   2      365.09      374.79     20.62 o 
  -6   6   2     4797.66     4905.04    102.66 o 
  -5   6   2     1130.11      989.70     33.84 o 
  -4   6   2     2342.44     2290.93     59.13 o 
  -3   6   2     1670.62     1542.91     42.45 o 
  -2   6   2      810.82      843.96     26.99 o 
  -1   6   2     6159.13     6166.07    116.94 o 
   0   6   2     1339.11     1306.32     31.90 o 
   1   6   2     5804.93     5946.50    129.37 o 
   2   6   2      774.78      758.73     30.20 o 
   3   6   2     1535.17     1491.57     48.17 o 
   4   6   2     2375.90     2320.76     67.46 o 
   5   6   2     1017.18      987.60     40.71 o 
   6   6   2     4996.94     5159.11    132.06 o 
   7   6   2      378.98      417.86     26.74 o 
   8   6   2      138.85      165.25     20.70 o 
   9   6   2     1542.18     1672.24     80.75 o 
  10   6   2      370.61      408.44     41.82 o 
  11   6   2       46.08       44.31     24.76 o 
  12   6   2     2035.00     2132.20     98.34 o 
  13   6   2       54.76       45.97     47.21 o 
 -13   7   2       91.55      109.08     35.80 o 
 -12   7   2      105.60      120.69     35.02 o 
 -11   7   2      516.05      514.37     34.33 o 
 -10   7   2      956.21      923.10     36.63 o 
  -9   7   2      435.99      452.78     26.04 o 
  -8   7   2       88.70      104.08     17.62 o 
  -7   7   2      262.79      265.38     21.85 o 
  -6   7   2      232.99      255.12     27.55 o 
  -5   7   2     2096.98     2086.83     58.92 o 
  -4   7   2     7286.05     6883.31    171.57 o 
  -3   7   2      324.04      297.92     28.93 o 
  -2   7   2     3325.64     3380.97     77.70 o 
  -1   7   2     1586.34     1727.36     40.88 o 
   0   7   2     1272.49     1357.32     37.50 o 
   1   7   2     1531.67     1689.09     44.36 o 
   2   7   2     2889.06     3054.39     88.21 o 
   3   7   2      287.30      299.67     20.56 o 
   4   7   2     6997.83     6684.02    170.98 o 
   5   7   2     2286.03     2251.25    102.14 o 
   6   7   2      274.70      313.96     23.63 o 
   7   7   2      237.95      240.70     23.27 o 
   8   7   2       79.90       61.79     17.23 o 
   9   7   2      493.53      557.98     45.40 o 
  10   7   2      952.00      920.96    100.21 o 
  11   7   2      576.62      583.25     52.65 o 
  12   7   2      102.64      155.28     62.32 o 
  13   7   2       86.22      100.38     34.70 o 
 -12   8   2      466.13      575.47     60.25 o 
 -11   8   2      197.05      211.15     47.93 o 
 -10   8   2       49.00       45.14     19.11 o 
  -9   8   2     1848.58     1952.79     62.92 o 
  -8   8   2      266.08      274.65     33.11 o 
  -7   8   2      840.95      848.19     36.55 o 
  -6   8   2      990.21     1051.21     47.82 o 
  -5   8   2       63.37       32.74     12.84 o 
  -4   8   2     1811.94     1801.04     53.46 o 
  -3   8   2     2069.54     2049.74     56.43 o 
  -2   8   2      859.13      765.44     26.36 o 
  -1   8   2     3137.91     3094.83     76.74 o 
   0   8   2     6945.16     7124.49    154.07 o 
   1   8   2     3434.83     3395.90     77.24 o 
   2   8   2      834.59      764.87     37.30 o 
   3   8   2     2108.30     2096.70     64.99 o 
   4   8   2     1846.96     1929.51     61.08 o 
   5   8   2       65.49       77.62     25.14 o 
   6   8   2     1031.30     1002.74     42.88 o 
   7   8   2      905.79      893.17     54.38 o 
   8   8   2      279.95      353.26     29.50 o 
   9   8   2     1953.33     2044.00     91.96 o 
  10   8   2       37.63       54.69     27.77 o 
  11   8   2      190.84      160.19     36.88 o 
  12   8   2      440.96      461.60     53.71 o 
 -11   9   2      129.26      113.10     32.92 o 
 -10   9   2       19.52       29.17     20.82 o 
  -9   9   2      187.81      194.25     39.69 o 
  -8   9   2      159.69      181.89     22.75 o 
  -7   9   2     2786.67     2867.46     82.02 o 
  -6   9   2      469.76      455.29     28.55 o 
  -5   9   2      156.32      116.58     17.52 o 
  -4   9   2       51.86       60.61     14.23 o 
  -3   9   2        6.56       14.61     11.60 o 
  -2   9   2      164.72      179.87     15.36 o 
  -1   9   2     4314.47     4264.03     98.01 o 
   0   9   2      118.37      103.09     16.05 o 
   1   9   2     4340.85     4109.61    114.12 o 
   2   9   2      150.89      166.70     28.64 o 
   3   9   2        5.42       23.70     12.19 o 
   4   9   2       56.77       53.81     15.84 o 
   5   9   2      240.09      247.46     23.67 o 
   6   9   2      552.73      565.05     33.62 o 
   7   9   2     2944.32     3205.07     94.91 o 
   8   9   2      197.85      200.66     33.80 o 
   9   9   2      201.88      174.56     33.81 o 
  10   9   2       30.09       34.09     27.51 o 
  11   9   2      131.50      138.86     35.96 o 
 -11  10   2       17.65       -9.73     27.64 o 
 -10  10   2      209.47      202.31     31.69 o 
  -9  10   2      765.61      804.59     47.60 o 
  -8  10   2       49.32        4.46     19.08 o 
  -7  10   2      305.16      301.71     42.50 o 
  -6  10   2     1017.69     1073.42     48.79 o 
  -5  10   2      307.69      318.09     27.96 o 
  -4  10   2      668.39      722.22     38.25 o 
  -3  10   2      950.64      933.20     40.77 o 
  -2  10   2       79.98      112.59     18.14 o 
  -1  10   2     1068.95     1146.63    110.58 o 
   0  10   2       23.48       35.37     19.76 o 
   1  10   2     1068.12     1057.79     44.10 o 
   2  10   2       89.53       94.28     17.84 o 
   3  10   2      861.49      873.70     40.92 o 
   4  10   2      659.60      680.76     54.95 o 
   5  10   2      279.49      280.35     26.89 o 
   6  10   2     1075.83     1093.09     69.56 o 
   7  10   2      340.11      370.73     43.46 o 
   8  10   2       62.06       39.72     26.30 o 
   9  10   2      845.05      904.11    163.36 o 
  10  10   2      237.97      248.01     76.19 o 
  11  10   2       16.20       23.48     29.42 o 
 -10  11   2      222.36      248.59     34.00 o 
  -9  11   2      120.00      106.41     32.44 o 
  -8  11   2        9.69        5.20     24.16 o 
  -7  11   2       60.44       43.81     25.90 o 
  -6  11   2       22.53        4.90     21.99 o 
  -5  11   2      132.84      102.14     27.23 o 
  -4  11   2     1654.14     1591.38     75.54 o 
  -3  11   2      245.76      265.62     33.70 o 
  -2  11   2      751.62      887.31     52.82 o 
  -1  11   2      452.81      435.14     39.07 o 
   0  11   2        7.49        9.73     14.42 o 
   1  11   2      443.47      396.63     36.33 o 
   2  11   2      660.44      796.94     40.23 o 
   3  11   2      214.02      203.27     23.81 o 
   4  11   2     1543.79     1564.79     60.11 o 
   5  11   2      136.73      173.82     24.40 o 
   6  11   2       23.42        3.81     17.85 o 
   7  11   2       81.79       73.54     22.59 o 
   8  11   2        9.60       16.31     26.47 o 
   9  11   2      139.87      150.33     35.59 o 
  10  11   2      213.89      162.92     38.50 o 
  -9  12   2      112.59      171.98     39.52 o 
  -8  12   2       69.80       90.59     33.21 o 
  -7  12   2      100.93      105.47     32.35 o 
  -6  12   2      544.92      533.87     50.99 o 
  -5  12   2       59.88       15.35     23.46 o 
  -4  12   2      407.54      404.29     43.17 o 
  -3  12   2      210.57      219.89     33.67 o 
  -2  12   2      456.45      473.81     43.60 o 
  -1  12   2      210.71      216.18     33.58 o 
   0  12   2      502.65      452.41     42.75 o 
   1  12   2      244.95      234.18     33.66 o 
   2  12   2      424.87      414.30     53.63 o 
   3  12   2      217.07      190.97     38.30 o 
   4  12   2      424.41      404.25     53.42 o 
   5  12   2       69.77       58.99     20.70 o 
   6  12   2      552.99      541.41     39.26 o 
   7  12   2       99.87      109.36     31.90 o 
   8  12   2       65.79       94.66     77.64 o 
   9  12   2      125.14      144.36     37.90 o 
  -8  13   2       54.83       42.54     51.35 o 
  -7  13   2      383.70      411.20     50.22 o 
  -6  13   2       55.98       90.20     67.29 o 
  -5  13   2       19.03       -8.64     62.32 o 
  -4  13   2      176.84      157.87     34.24 o 
  -3  13   2        5.57        4.55     24.16 o 
  -2  13   2       60.18       54.99     26.57 o 
  -1  13   2      539.00      708.24     53.58 o 
   0  13   2        3.85       12.05     23.86 o 
   1  13   2      552.72      525.69     55.49 o 
   2  13   2       51.80       65.50     27.67 o 
   3  13   2        4.73        9.44     24.58 o 
   4  13   2      178.43      207.66     37.27 o 
   5  13   2       35.50       58.51     27.74 o 
   6  13   2       79.36       93.82     31.72 o 
   7  13   2      389.66      548.27     79.51 o 
   8  13   2       65.33       42.24     45.14 o 
  -7  14   2       60.69       57.20     43.27 o 
  -6  14   2      109.24       51.48     63.36 o 
  -5  14   2       21.93       24.69     29.63 o 
  -4  14   2       46.46       -2.65     44.52 o 
  -3  14   2      129.29       98.97     50.52 o 
  -2  14   2       34.70       25.42     33.54 o 
  -1  14   2      290.04      370.85     45.22 o 
   0  14   2        9.73        9.48     25.16 o 
   1  14   2      277.00      312.02     42.02 o 
   2  14   2       34.99        7.41     25.76 o 
   3  14   2      117.69      121.30     33.05 o 
   4  14   2       46.31       55.84     29.37 o 
   5  14   2       18.72       32.47     28.16 o 
   6  14   2      114.00       71.23     46.79 o 
   7  14   2       68.42      145.76     55.08 o 
  -5  15   2       12.63       17.13     29.86 o 
  -4  15   2      161.64      199.01     40.70 o 
  -3  15   2       89.94       40.24     31.45 o 
  -2  15   2      107.07       66.89     32.51 o 
  -1  15   2      103.54      107.47     51.97 o 
   0  15   2        8.84        9.77     27.61 o 
   1  15   2      104.54       86.01     32.15 o 
   2  15   2      104.61      102.26     46.59 o 
   3  15   2       82.86       64.95     32.47 o 
   4  15   2      155.01      146.14     36.02 o 
   5  15   2       10.37       26.32     29.93 o 
  -1  16   2        1.68      -24.92     28.88 o 
   0  16   2       24.68       55.40     32.93 o 
   1  16   2        2.74       -3.82     28.62 o 
   1   0   3    15008.72    14600.71    414.36 o 
   2   0   3     1416.35     1544.64     41.82 o 
   3   0   3    31362.74    29787.25    682.52 o 
   4   0   3     1121.56     1168.00     27.29 o 
   5   0   3     7457.56     7132.51    134.47 o 
   6   0   3     2007.96     1950.63     39.90 o 
   7   0   3      181.93      213.58     12.10 o 
   8   0   3      138.20      119.91     13.86 o 
   9   0   3     3052.03     2871.78     59.01 o 
  10   0   3       19.27       14.44     10.73 o 
  11   0   3      186.51      219.02     26.97 o 
  12   0   3      560.16      486.34     47.68 o 
  13   0   3     1118.24     1096.65     55.80 o 
  14   0   3        2.66      -25.06     19.99 o 
 -14   1   3      233.85      245.75     34.50 o 
 -13   1   3      544.78      562.85     43.01 o 
 -12   1   3      118.89      100.31     24.60 o 
 -11   1   3     1007.35     1006.93     48.12 o 
 -10   1   3      153.18      162.79     22.37 o 
  -9   1   3      127.18      108.45     13.19 o 
  -8   1   3     5187.45     5120.22    100.76 o 
  -7   1   3     1464.67     1502.95     28.42 o 
  -6   1   3     1764.62     1797.94     32.35 o 
  -5   1   3    19369.04    19281.49    269.68 o 
  -4   1   3     2041.99     2146.25     34.82 o 
  -3   1   3     1252.68     1232.48     24.67 o 
  -2   1   3     4303.92     4697.13     76.28 o 
  -1   1   3    11792.10    11938.30    191.10 o 
   0   1   3     2047.48     2021.02     49.15 o 
   1   1   3    11092.04    11455.35    336.59 o 
   2   1   3     3530.26     3983.57    132.56 o 
   3   1   3     1150.52     1128.61     34.72 o 
   4   1   3     2269.72     2324.80     60.37 o 
   5   1   3    19703.22    19479.13    456.72 o 
   6   1   3     1764.18     1947.95     54.06 o 
   7   1   3     1370.67     1376.89     40.62 o 
   8   1   3     4578.40     4774.62     90.07 o 
   9   1   3      152.83      151.15     15.01 o 
  10   1   3      185.18      211.11     19.70 o 
  11   1   3     1001.34     1011.41     46.38 o 
  12   1   3      113.65      119.42     26.00 o 
  13   1   3      571.97      579.72     43.00 o 
  14   1   3      246.94      318.42     59.14 o 
 -14   2   3       61.30       59.19     25.38 o 
 -13   2   3      103.37       71.03     24.54 o 
 -12   2   3      185.33      168.32     53.63 o 
 -11   2   3        5.64       12.39     16.57 o 
 -10   2   3      558.65      601.05     37.74 o 
  -9   2   3      448.43      514.83     19.21 o 
  -8   2   3      654.85      615.94     19.01 o 
  -7   2   3     1063.23     1168.19     25.87 o 
  -6   2   3    20938.85    20723.09    372.72 o 
  -5   2   3      556.85      485.69     17.50 o 
  -4   2   3     4655.10     4538.76     89.67 o 
  -3   2   3     4197.33     4515.26     86.20 o 
  -2   2   3      779.96      820.10     19.95 o 
  -1   2   3       66.48       63.17      5.18 o 
   0   2   3    43086.33    40278.93    797.29 o 
   1   2   3      125.13      117.51     11.59 o 
   2   2   3      822.37      892.11     21.18 o 
   3   2   3     4228.57     4448.39    108.83 o 
   4   2   3     4726.80     4707.86     99.43 o 
   5   2   3      548.54      485.10     19.72 o 
   6   2   3    20600.89    20065.36    415.53 o 
   7   2   3     1044.05     1114.01     34.94 o 
   8   2   3      663.15      624.67     28.33 o 
   9   2   3      500.27      512.03     31.38 o 
  10   2   3      705.35      731.40     32.43 o 
  11   2   3        6.19        3.09     11.75 o 
  12   2   3      177.01      181.78     23.24 o 
  13   2   3      110.56      114.38     21.96 o 
  14   2   3       53.96       40.32     25.28 o 
 -14   3   3      570.47      585.33    107.71 o 
 -13   3   3      355.72      296.85     33.95 o 
 -12   3   3       49.30       55.23     32.08 o 
 -11   3   3      328.57      276.14     30.83 o 
 -10   3   3      113.65      110.09     18.34 o 
  -9   3   3      191.83      180.49     12.92 o 
  -8   3   3     4501.52     4378.82     94.04 o 
  -7   3   3      381.11      358.06     20.84 o 
  -6   3   3      296.42      315.33     22.71 o 
  -5   3   3     4055.09     4048.15     81.18 o 
  -4   3   3     1211.87     1342.59     31.37 o 
  -3   3   3     1142.51     1226.38     29.07 o 
  -2   3   3      737.85      693.42     21.73 o 
  -1   3   3    19514.73    20041.90    409.79 o 
   0   3   3     5636.77     5954.83    123.58 o 
   1   3   3    20400.48    21011.41    409.96 o 
   2   3   3      408.36      424.63     14.95 o 
   3   3   3     1238.39     1281.00     30.91 o 
   4   3   3     1114.84     1190.45     37.92 o 
   5   3   3     3934.45     3953.68     89.73 o 
   6   3   3      301.74      319.47     17.12 o 
   7   3   3      428.71      421.88     20.20 o 
   8   3   3     4674.32     4597.50    113.87 o 
   9   3   3      222.82      189.84     22.03 o 
  10   3   3      232.19      272.10     26.14 o 
  11   3   3      214.58      179.07     18.96 o 
  12   3   3       44.80       23.62     17.40 o 
  13   3   3      315.68      241.86     27.34 o 
  14   3   3      592.89      683.16     62.81 o 
 -13   4   3      573.07      607.87     44.85 o 
 -12   4   3      282.33      241.49     31.38 o 
 -11   4   3      321.58      334.41     32.63 o 
 -10   4   3      331.17      316.50     22.24 o 
  -9   4   3     1904.99     1960.28     51.72 o 
  -8   4   3      276.50      245.67     17.58 o 
  -7   4   3       69.80       52.46     10.30 o 
  -6   4   3      841.38      820.42     26.25 o 
  -5   4   3     3382.87     3294.35     68.58 o 
  -4   4   3      464.20      505.26     17.22 o 
  -3   4   3    16063.68    15169.83    276.31 o 
  -2   4   3      885.65      826.89     28.21 o 
  -1   4   3    11582.85    11224.35    235.90 o 
   0   4   3    20639.51    21096.11    422.82 o 
   1   4   3    12237.42    12023.82    236.70 o 
   2   4   3      713.56      702.61     22.14 o 
   3   4   3    15715.04    15149.00    354.50 o 
   4   4   3      441.84      457.61     21.20 o 
   5   4   3     3370.45     3203.89     86.56 o 
   6   4   3      868.76      840.84     32.77 o 
   7   4   3       44.22       58.37     11.11 o 
   8   4   3      227.80      205.97     17.68 o 
   9   4   3     1935.42     1933.83     67.99 o 
  10   4   3      378.98      386.04     48.53 o 
  11   4   3      313.90      352.64     32.14 o 
  12   4   3      251.76      228.29     28.75 o 
  13   4   3      544.79      552.21     36.46 o 
 -13   5   3      573.07      550.06     50.59 o 
 -12   5   3       78.58       40.89     21.76 o 
 -11   5   3     1304.64     1324.39     52.21 o 
 -10   5   3      293.88      279.25     21.47 o 
  -9   5   3       72.86       88.20     14.51 o 
  -8   5   3     1696.61     1704.58     45.16 o 
  -7   5   3      525.72      469.91     21.30 o 
  -6   5   3      906.74      923.65     28.91 o 
  -5   5   3    14315.97    14094.09    264.15 o 
  -4   5   3      817.78      735.99     25.33 o 
  -3   5   3      514.78      477.40     20.92 o 
  -2   5   3     1275.31     1152.17     33.23 o 
  -1   5   3     3826.41     3704.34     80.22 o 
   0   5   3      787.04      752.45     24.31 o 
   1   5   3     3514.79     3528.62    107.67 o 
   2   5   3     1382.56     1275.60     33.65 o 
   3   5   3      474.47      452.19     21.65 o 
   4   5   3      881.38      772.27     29.35 o 
   5   5   3    14616.19    14542.90    338.69 o 
   6   5   3      945.07      927.74     35.87 o 
   7   5   3      445.06      397.79     25.08 o 
   8   5   3     1526.21     1581.77     56.44 o 
   9   5   3       87.60       94.42     24.16 o 
  10   5   3      312.26      301.11     30.03 o 
  11   5   3     1220.32     1333.16     80.08 o 
  12   5   3       67.67       25.19     33.95 o 
  13   5   3      552.74      570.13     36.90 o 
 -13   6   3      150.05      121.01     36.48 o 
 -12   6   3      106.64      106.44     22.11 o 
 -11   6   3       60.64       54.03     17.95 o 
 -10   6   3      555.25      601.77     29.77 o 
  -9   6   3      474.18      506.12     26.34 o 
  -8   6   3      571.43      581.19     27.31 o 
  -7   6   3      938.82      883.34     30.49 o 
  -6   6   3     5748.06     5657.09    116.41 o 
  -5   6   3      404.25      350.34     17.35 o 
  -4   6   3     1178.30     1131.47     36.15 o 
  -3   6   3     5990.04     6051.86    133.98 o 
  -2   6   3      279.88      236.17     14.40 o 
  -1   6   3      103.18      113.57      9.09 o 
   0   6   3    16390.37    15981.07    291.71 o 
   1   6   3      146.19      153.48     11.21 o 
   2   6   3      328.84      302.48     18.42 o 
   3   6   3     6170.69     6293.42    154.60 o 
   4   6   3     1260.54     1207.39     40.99 o 
   5   6   3      416.74      395.43     24.70 o 
   6   6   3     5831.25     5943.76    149.47 o 
   7   6   3      882.27      915.04     38.14 o 
   8   6   3      570.57      596.47     43.16 o 
   9   6   3      569.69      572.66     44.45 o 
  10   6   3      611.66      588.50     69.78 o 
  11   6   3       87.53       81.26     54.66 o 
  12   6   3      101.41       40.49     28.58 o 
  13   6   3      142.93      227.75     65.43 o 
 -12   7   3       92.75       89.42     26.19 o 
 -11   7   3      261.60      253.03     26.93 o 
 -10   7   3      280.67      315.54     27.58 o 
  -9   7   3      153.14      173.76     21.72 o 
  -8   7   3     2831.44     2983.97     80.07 o 
  -7   7   3       88.63       68.52     14.65 o 
  -6   7   3      189.40      174.12     18.15 o 
  -5   7   3       83.84       85.80     18.19 o 
  -4   7   3      176.07      180.11     16.25 o 
  -3   7   3      793.08      827.10     39.57 o 
  -2   7   3     1865.09     1814.62     46.06 o 
  -1   7   3     3511.86     3610.60     76.31 o 
   0   7   3     6951.90     6998.02    134.46 o 
   1   7   3     3684.49     3792.22     75.99 o 
   2   7   3     1533.38     1482.65     42.05 o 
   3   7   3      764.41      825.19     34.05 o 
   4   7   3      169.53      202.69     18.63 o 
   5   7   3       62.23       78.75     16.32 o 
   6   7   3      197.77      211.19     20.40 o 
   7   7   3      134.12      119.49     17.95 o 
   8   7   3     2732.19     2942.62    133.34 o 
   9   7   3      166.79      178.91     36.65 o 
  10   7   3      411.61      513.16    116.57 o 
  11   7   3      211.71      249.55     40.09 o 
  12   7   3       90.81      115.89     32.84 o 
 -12   8   3      128.70      144.86     29.89 o 
 -11   8   3      195.94      191.49     26.24 o 
 -10   8   3       50.12       47.84     19.03 o 
  -9   8   3      815.22      828.23     39.56 o 
  -8   8   3       34.09        6.29     14.30 o 
  -7   8   3      109.12      118.52     18.34 o 
  -6   8   3      804.23      795.34     34.11 o 
  -5   8   3      405.93      449.27     25.48 o 
  -4   8   3      253.59      225.08     18.58 o 
  -3   8   3     3811.25     3691.59     86.24 o 
  -2   8   3      361.96      351.49     19.75 o 
  -1   8   3     3378.40     3237.83     69.97 o 
   0   8   3     9079.92     9240.82    175.84 o 
   1   8   3     3588.47     3294.29     91.37 o 
   2   8   3      304.33      294.12     21.95 o 
   3   8   3     3523.44     3298.83     97.31 o 
   4   8   3      250.33      245.06     21.49 o 
   5   8   3      406.22      416.83     27.50 o 
   6   8   3      857.31      790.70     38.51 o 
   7   8   3      127.95      127.52     19.69 o 
   8   8   3       36.74       13.77     20.49 o 
   9   8   3      780.93      915.80     69.57 o 
  10   8   3       86.45      148.47     36.44 o 
  11   8   3      171.85      168.08     36.07 o 
  12   8   3      115.98       80.54     34.52 o 
 -11   9   3      546.86      649.74     40.21 o 
 -10   9   3       74.50       88.42     21.59 o 
  -9   9   3        1.99        0.21     15.91 o 
  -8   9   3      146.11      149.92     22.19 o 
  -7   9   3       23.27       24.72     15.05 o 
  -6   9   3      142.87      132.47     19.05 o 
  -5   9   3     2930.98     2906.74     77.70 o 
  -4   9   3      569.47      585.08     28.58 o 
  -3   9   3      218.41      237.24     18.91 o 
  -2   9   3      639.16      673.64     37.00 o 
  -1   9   3      981.15      984.94     35.57 o 
   0   9   3      123.27      119.08     16.91 o 
   1   9   3      962.96      914.56     39.63 o 
   2   9   3      614.02      597.23     31.67 o 
   3   9   3      206.69      198.46     21.07 o 
   4   9   3      521.45      505.69     36.42 o 
   5   9   3     2916.77     2857.49    108.88 o 
   6   9   3      133.06      133.90     30.97 o 
   7   9   3        7.29        7.25     19.33 o 
   8   9   3      151.18      182.03     32.82 o 
   9   9   3        0.49        4.09     23.38 o 
  10   9   3       66.44       24.66     55.90 o 
  11   9   3      507.00      587.24     56.72 o 
 -11  10   3       71.64       75.54     29.34 o 
 -10  10   3       66.13       43.49     24.06 o 
  -9  10   3      125.61      135.41     23.49 o 
  -8  10   3      206.97      204.33     25.21 o 
  -7  10   3      139.52      110.68     20.20 o 
  -6  10   3      738.80      706.22     36.37 o 
  -5  10   3      455.64      434.33     50.06 o 
  -4  10   3      320.65      302.68     39.13 o 
  -3  10   3     2115.34     2125.85     62.26 o 
  -2  10   3      285.94      303.43     39.16 o 
  -1  10   3       58.06       48.54     15.15 o 
   0  10   3     2625.87     2521.76     78.32 o 
   1  10   3       64.13       79.68     18.88 o 
   2  10   3      273.30      273.07     24.54 o 
   3  10   3     2060.04     2168.10     74.74 o 
   4  10   3      323.61      363.92     53.21 o 
   5  10   3      431.36      441.03     43.82 o 
   6  10   3      826.70      836.44     41.94 o 
   7  10   3      116.43      122.92     28.79 o 
   8  10   3      173.14      169.44     34.23 o 
   9  10   3      133.34      204.45     37.48 o 
  10  10   3       65.73       39.37     29.21 o 
  11  10   3       87.54       58.86     34.92 o 
 -10  11   3      208.36      257.11     42.88 o 
  -9  11   3       28.53       77.15     30.59 o 
  -8  11   3      748.81      761.73     59.22 o 
  -7  11   3       40.18       79.47     27.58 o 
  -6  11   3      111.68      165.66     36.23 o 
  -5  11   3       62.72       33.90     23.50 o 
  -4  11   3       31.63       53.07     24.30 o 
  -3  11   3      120.45      123.80     27.64 o 
  -2  11   3      820.54      909.09     42.16 o 
  -1  11   3       30.44       11.19     15.39 o 
   0  11   3      391.92      326.68     33.39 o 
   1  11   3       18.01       -8.25     14.21 o 
   2  11   3      808.93      780.54     40.76 o 
   3  11   3      114.85      102.83     22.19 o 
   4  11   3       29.90       26.51     17.21 o 
   5  11   3       55.76       77.85     20.71 o 
   6  11   3      117.99      108.20     31.69 o 
   7  11   3       46.41       69.75     27.37 o 
   8  11   3      713.19      843.57     61.55 o 
   9  11   3       24.63       42.24     29.43 o 
  10  11   3      240.84      223.51     42.59 o 
  -9  12   3       97.24      120.73     39.75 o 
  -8  12   3       64.11       85.53     45.97 o 
  -7  12   3       36.10       77.99     35.20 o 
  -6  12   3      310.12      448.30     47.73 o 
  -5  12   3       42.72       36.64     28.78 o 
  -4  12   3       29.20       50.83     25.18 o 
  -3  12   3      277.42      297.03     38.33 o 
  -2  12   3       10.97       21.75     25.88 o 
  -1  12   3      522.55      483.01     44.35 o 
   0  12   3     1576.59     1530.83     74.22 o 
   1  12   3      556.36      454.62     42.86 o 
   2  12   3       10.70       29.77     17.13 o 
   3  12   3      259.28      249.43     27.84 o 
   4  12   3       30.89       23.94     18.80 o 
   5  12   3       67.97       65.10     21.07 o 
   6  12   3      370.82      337.50     42.26 o 
   7  12   3       38.19       53.64     29.57 o 
   8  12   3       68.90       51.64     30.55 o 
   9  12   3       99.45      135.67     38.21 o 
  -8  13   3       53.25       75.99     35.13 o 
  -7  13   3        4.70       50.30     31.43 o 
  -6  13   3       58.78       60.38     36.23 o 
  -5  13   3      335.41      373.51     50.31 o 
  -4  13   3      194.34      199.51     36.48 o 
  -3  13   3       18.16      -15.79     22.83 o 
  -2  13   3      183.98      152.44     32.73 o 
  -1  13   3      151.60      137.49     31.76 o 
   0  13   3       10.55        3.56     23.27 o 
   1  13   3      140.49      154.78     32.17 o 
   2  13   3      173.15      207.94     35.30 o 
   3  13   3       13.13       42.13     25.85 o 
   4  13   3      188.48      198.64     36.08 o 
   5  13   3      360.01      366.77     42.98 o 
   6  13   3       47.25       72.47     45.97 o 
   7  13   3        5.10      -12.01     38.93 o 
   8  13   3       64.41       66.26     50.11 o 
  -6  14   3       73.72       52.06     32.17 o 
  -5  14   3       70.44       89.59     34.99 o 
  -4  14   3       91.43       93.05     32.92 o 
  -3  14   3      402.17      417.73     48.15 o 
  -2  14   3      122.82      156.22     39.75 o 
  -1  14   3       61.27       32.44     27.23 o 
   0  14   3      219.48      161.60     34.62 o 
   1  14   3       68.77       61.91     29.57 o 
   2  14   3      105.32       69.56     45.55 o 
   3  14   3      384.42      499.43     50.43 o 
   4  14   3       90.20       52.73     42.45 o 
   5  14   3       64.13      101.87     48.45 o 
   6  14   3       79.64       94.83     48.04 o 
  -4  15   3       29.77       79.08     33.16 o 
  -3  15   3       20.69        2.37     29.82 o 
  -2  15   3      105.01       25.27     27.64 o 
  -1  15   3       28.15       39.89     35.61 o 
   0  15   3        0.41       36.98     28.58 o 
   1  15   3       18.31       15.80     29.57 o 
   2  15   3      110.31       93.79     32.35 o 
   3  15   3       22.55       49.33     30.45 o 
   4  15   3       28.23       79.18     33.19 o 
   0   0   4    82839.63    86361.34   3359.59 o 
   1   0   4     3226.41     3221.70     97.15 o 
   2   0   4       33.97       19.32      6.25 o 
   3   0   4      775.62      689.34     19.54 o 
   4   0   4      224.41      192.30     10.08 o 
   5   0   4      161.85      254.42     13.76 o 
   6   0   4     5866.03     5885.00    102.96 o 
   7   0   4     3354.19     3132.11     60.52 o 
   8   0   4       55.37       51.01      9.31 o 
   9   0   4     6160.52     5790.00    106.25 o 
  10   0   4      562.91      571.15     30.04 o 
  11   0   4       22.13       26.81     14.80 o 
  12   0   4      127.48      114.13     25.04 o 
  13   0   4      995.20     1006.75     54.30 o 
  14   0   4      119.63       97.88     28.04 o 
 -14   1   4      186.78      214.48     33.30 o 
 -13   1   4      380.52      413.20     38.69 o 
 -12   1   4       35.51       34.09     20.66 o 
 -11   1   4      255.40      251.43     28.78 o 
 -10   1   4       29.75        3.00     15.56 o 
  -9   1   4      651.71      630.82     28.87 o 
  -8   1   4      657.15      651.71     21.62 o 
  -7   1   4     1325.04     1401.86     29.91 o 
  -6   1   4       62.03       83.59      8.46 o 
  -5   1   4     7053.67     6997.28    109.03 o 
  -4   1   4      536.97      476.76     12.81 o 
  -3   1   4      746.66      760.47     17.81 o 
  -2   1   4     1246.03     1055.48     21.60 o 
  -1   1   4     2466.23     2734.98     51.49 o 
   0   1   4     1805.98     1914.75     45.66 o 
   3   1   4      661.27      675.62     28.74 o 
   4   1   4      767.05      641.10     27.95 o 
   5   1   4     6611.92     6630.18    170.09 o 
   6   1   4       81.23      118.94     16.08 o 
   7   1   4     1215.09     1275.18     38.98 o 
   8   1   4      721.90      697.08     27.16 o 
   9   1   4      609.23      552.23     24.63 o 
  10   1   4        8.31        3.53     12.15 o 
  11   1   4      193.19      199.36     21.89 o 
  12   1   4       37.78       28.54     17.53 o 
  13   1   4      320.44      338.28     36.67 o 
  14   1   4      161.60      175.45     48.87 o 
 -14   2   4       40.96       25.08     23.82 o 
 -13   2   4      878.66      905.73     52.85 o 
 -12   2   4     1013.25     1095.96     54.11 o 
 -11   2   4       42.51       34.58     19.03 o 
 -10   2   4      260.27      262.80     22.18 o 
  -9   2   4      150.01      131.71     15.05 o 
  -8   2   4       23.11       14.86      7.07 o 
  -7   2   4      834.65      784.40     20.27 o 
  -6   2   4     6846.57     6804.55    108.62 o 
  -5   2   4      284.84      296.74     19.02 o 
  -4   2   4      492.37      373.79     14.91 o 
  -3   2   4    13068.58    12282.18    228.14 o 
  -2   2   4     1206.87     1219.10     27.77 o 
  -1   2   4     1651.09     1829.26     47.41 o 
   0   2   4       94.18       94.45      6.34 o 
   1   2   4     1591.52     1776.84     40.18 o 
   2   2   4     1290.12     1344.02     42.72 o 
   3   2   4    13255.47    12779.71    251.33 o 
   4   2   4      677.04      553.53     18.24 o 
   5   2   4      296.14      303.27     14.15 o 
   6   2   4     6912.56     6896.74    172.60 o 
   7   2   4      795.68      760.75     27.87 o 
   8   2   4       15.28        9.77      9.79 o 
   9   2   4      276.64      289.36     24.49 o 
  10   2   4      318.67      306.49     20.44 o 
  11   2   4       60.71       53.80     16.37 o 
  12   2   4      966.50     1095.58     45.11 o 
  13   2   4      820.70      881.96     43.72 o 
  14   2   4       54.06       77.70     27.33 o 
 -14   3   4      192.64      184.79     32.38 o 
 -13   3   4      192.86      170.54     30.35 o 
 -12   3   4       60.78       59.62     22.99 o 
 -11   3   4      632.08      692.55     40.97 o 
 -10   3   4        4.77        6.71     11.69 o 
  -9   3   4      152.04      125.35     15.15 o 
  -8   3   4     1183.05     1182.44     27.84 o 
  -7   3   4      684.49      773.07     36.41 o 
  -6   3   4      250.43      234.12     14.52 o 
  -5   3   4     9683.30     9832.14    188.45 o 
  -4   3   4      374.93      324.94     13.80 o 
  -3   3   4      651.33      692.11     19.57 o 
  -2   3   4      191.54      185.60     10.07 o 
  -1   3   4    11970.34    12777.54    314.48 o 
   0   3   4      483.98      528.19     16.96 o 
   1   3   4    13172.38    14018.72    271.98 o 
   2   3   4      264.39      253.27     10.32 o 
   3   3   4      650.96      706.45     19.94 o 
   4   3   4      583.45      528.39     39.34 o 
   5   3   4    10353.77    10453.66    240.27 o 
   6   3   4      209.69      219.45     14.44 o 
   7   3   4      689.29      765.80     27.63 o 
   8   3   4     1192.27     1179.43     38.25 o 
   9   3   4      183.66      153.99     20.62 o 
  10   3   4       24.54        8.59     15.28 o 
  11   3   4      576.43      567.58     92.14 o 
  12   3   4       54.21       44.16     18.61 o 
  13   3   4      216.72      201.60     25.61 o 
  14   3   4      211.81      195.24     27.68 o 
 -13   4   4      417.97      487.15     41.73 o 
 -12   4   4       99.70       66.03     20.34 o 
 -11   4   4       40.07       48.47     16.90 o 
 -10   4   4      112.76      119.13     16.49 o 
  -9   4   4     1915.44     1942.12     51.52 o 
  -8   4   4      421.51      382.05     20.69 o 
  -7   4   4     1762.76     1689.93     43.24 o 
  -6   4   4     3982.08     3905.92     83.14 o 
  -5   4   4      347.22      356.00     16.29 o 
  -4   4   4     1286.60     1350.25     33.67 o 
  -3   4   4     1329.84     1256.43     32.14 o 
  -2   4   4     1285.07     1267.84     28.82 o 
  -1   4   4      556.52      612.77     18.91 o 
   0   4   4    13914.78    14149.29    286.88 o 
   1   4   4      535.90      599.24     19.61 o 
   2   4   4     1253.65     1257.57     32.70 o 
   3   4   4     1640.09     1619.69     36.63 o 
   4   4   4     1382.12     1456.51     45.55 o 
   5   4   4      391.70      464.36     21.44 o 
   6   4   4     4214.28     4128.55    105.24 o 
   7   4   4     1661.30     1561.98     52.61 o 
   8   4   4      325.34      333.20     26.37 o 
   9   4   4     1961.14     1922.75     67.80 o 
  10   4   4      201.86      175.42     26.71 o 
  11   4   4       17.34       16.90     35.41 o 
  12   4   4       79.43      104.07     32.24 o 
  13   4   4      402.73      494.42     45.84 o 
 -13   5   4      192.18      237.67     47.53 o 
 -12   5   4       24.07       -5.03     16.84 o 
 -11   5   4        5.62       -2.48     13.69 o 
 -10   5   4      124.91      109.53     17.00 o 
  -9   5   4      192.40      187.60     17.74 o 
  -8   5   4      936.21      877.47     31.22 o 
  -7   5   4     1259.06     1270.63     36.12 o 
  -6   5   4       78.95       71.11     10.87 o 
  -5   5   4     1908.63     1808.60     42.78 o 
  -4   5   4      777.64      772.98     23.33 o 
  -3   5   4      720.14      727.74     20.60 o 
  -2   5   4     1325.46     1130.88     32.24 o 
  -1   5   4     2042.37     2103.08     56.34 o 
   0   5   4     1481.37     1547.41     40.29 o 
   1   5   4     1917.97     1988.90     49.79 o 
   2   5   4     1293.10     1175.03     32.42 o 
   3   5   4      670.80      655.06     22.83 o 
   4   5   4      793.43      753.02     32.07 o 
   5   5   4     1680.96     1661.00     73.21 o 
   6   5   4       65.66       75.16     13.21 o 
   7   5   4     1054.53     1115.51     43.17 o 
   8   5   4      944.58     1009.58     67.91 o 
   9   5   4      190.51      157.61     28.06 o 
  10   5   4      146.48      204.78     30.28 o 
  11   5   4        1.70      -20.86     21.08 o 
  12   5   4       18.16       43.89     40.58 o 
  13   5   4      157.26      159.01     61.70 o 
 -13   6   4      274.19      401.28     39.50 o 
 -12   6   4      632.10      541.08     42.15 o 
 -11   6   4       41.68       33.82     18.20 o 
 -10   6   4       51.85       54.16     15.32 o 
  -9   6   4      183.64      189.15     18.54 o 
  -8   6   4      103.78       89.42     13.94 o 
  -7   6   4      259.27      241.14     17.30 o 
  -6   6   4     3462.38     3381.85     75.15 o 
  -5   6   4      905.73      907.51     37.58 o 
  -4   6   4     1484.88     1446.41     63.06 o 
  -3   6   4     4545.22     4576.18    100.44 o 
  -2   6   4     1434.90     1540.77     42.23 o 
  -1   6   4     1299.67     1401.08     33.07 o 
   0   6   4      834.63      823.13     40.34 o 
   1   6   4     1213.63     1244.38     41.00 o 
   2   6   4     1493.75     1619.58     56.30 o 
   3   6   4     4170.07     4192.77    114.10 o 
   4   6   4     1596.59     1632.89     49.84 o 
   5   6   4      861.82      873.48     40.05 o 
   6   6   4     3503.25     3536.65     95.94 o 
   7   6   4      210.07      190.38     19.33 o 
   8   6   4       85.84       61.51     22.16 o 
   9   6   4      176.06      211.00     31.89 o 
  10   6   4      121.99      166.69     31.16 o 
  11   6   4       37.11       40.87     25.18 o 
  12   6   4      594.55      644.34     85.72 o 
  13   6   4      252.45      202.08     62.11 o 
 -12   7   4       24.38       31.49     22.84 o 
 -11   7   4      385.62      493.44     36.65 o 
 -10   7   4      152.67      163.64     25.52 o 
  -9   7   4       47.48       42.28     16.63 o 
  -8   7   4      155.89      169.53     20.17 o 
  -7   7   4       44.70       26.22     13.56 o 
  -6   7   4       51.79       43.00     16.91 o 
  -5   7   4     2714.04     2755.67     72.28 o 
  -4   7   4     1149.10     1077.12     46.28 o 
  -3   7   4      389.98      415.10     20.92 o 
  -2   7   4      481.44      485.36     22.23 o 
  -1   7   4     6125.95     6144.56    124.46 o 
   0   7   4     2504.85     2494.38     54.16 o 
   1   7   4     6654.78     6808.96    140.99 o 
   2   7   4      320.98      310.88     18.55 o 
   3   7   4      392.90      431.86     57.77 o 
   4   7   4     1271.78     1215.37     42.86 o 
   5   7   4     2889.87     2858.09     81.80 o 
   6   7   4       36.06       46.04     23.50 o 
   7   7   4       56.71       52.74     21.37 o 
   8   7   4      171.59      206.70     30.66 o 
   9   7   4       47.16       79.98     25.59 o 
  10   7   4      167.52      169.46     39.34 o 
  11   7   4      288.17      307.12     42.64 o 
  12   7   4       30.23       -4.97     42.24 o 
 -12   8   4      114.15      104.97     24.47 o 
 -11   8   4       98.95      101.64     23.13 o 
 -10   8   4      130.39      157.15     23.23 o 
  -9   8   4      463.10      427.12     32.33 o 
  -8   8   4      207.55      214.79     45.54 o 
  -7   8   4      510.11      518.60     29.71 o 
  -6   8   4     1692.14     1680.56     52.95 o 
  -5   8   4      405.56      377.25     23.96 o 
  -4   8   4      856.38      858.20     33.83 o 
  -3   8   4     1976.68     2006.74     55.34 o 
  -2   8   4      854.63      849.03     39.49 o 
  -1   8   4      242.72      271.35     18.85 o 
   0   8   4      354.83      318.92     19.95 o 
   1   8   4      313.44      334.68     21.58 o 
   2   8   4      879.98      853.84     35.95 o 
   3   8   4     2123.77     2003.90     63.55 o 
   4   8   4      952.14     1074.80     43.00 o 
   5   8   4      424.00      393.81     27.23 o 
   6   8   4     1799.00     1707.18     58.90 o 
   7   8   4      529.96      601.55     45.15 o 
   8   8   4      190.42      238.54     55.08 o 
   9   8   4      526.50      610.88     48.82 o 
  10   8   4      177.03      202.72     36.41 o 
  11   8   4       90.52      104.84     38.10 o 
  12   8   4      113.09       89.48     35.90 o 
 -11   9   4       29.62       22.14     20.56 o 
 -10   9   4       53.29       34.96     19.74 o 
  -9   9   4        1.84      -12.04     15.84 o 
  -8   9   4      751.00      838.99     40.15 o 
  -7   9   4      514.49      530.76     41.36 o 
  -6   9   4       60.56       61.28     16.22 o 
  -5   9   4      463.10      515.81     28.24 o 
  -4   9   4       68.05       56.85     14.07 o 
  -3   9   4       22.50       39.12     20.65 o 
  -2   9   4     1528.76     1612.22     68.35 o 
  -1   9   4      866.66      854.63     37.30 o 
   0   9   4      383.81      366.59     22.50 o 
   1   9   4      822.30      878.78     38.16 o 
   2   9   4     1737.93     1637.83     56.33 o 
   3   9   4       12.75        5.57     12.45 o 
   4   9   4       50.94       47.42     15.22 o 
   5   9   4      388.84      385.46     36.39 o 
   6   9   4       59.00       59.51     21.01 o 
   7   9   4      458.34      451.95     43.18 o 
   8   9   4      776.37      869.70     66.67 o 
   9   9   4        2.72       21.44     23.99 o 
  10   9   4       68.51       94.18     31.29 o 
  11   9   4       30.20       19.73     29.15 o 
 -11  10   4       31.47       32.51     22.57 o 
 -10  10   4       99.39      127.29     25.07 o 
  -9  10   4       58.38       45.82     20.24 o 
  -8  10   4       45.53       17.91     21.35 o 
  -7  10   4      260.50      259.61     40.50 o 
  -6  10   4      605.67      604.62     40.71 o 
  -5  10   4      221.06      283.36     29.97 o 
  -4  10   4      497.31      472.15     34.89 o 
  -3  10   4      542.30      542.27     29.13 o 
  -2  10   4      207.20      208.71     20.38 o 
  -1  10   4     1138.14     1135.89     40.86 o 
   0  10   4      885.92      984.44     51.95 o 
   1  10   4     1116.88     1103.82     62.51 o 
   2  10   4      215.42      166.95     21.01 o 
   3  10   4      406.98      410.50     29.83 o 
   4  10   4      483.31      462.50     34.56 o 
   5  10   4      222.01      255.15     26.26 o 
   6  10   4      685.95      632.81     48.60 o 
   7  10   4      222.61      211.98     34.20 o 
   8  10   4       45.97       93.46     28.29 o 
   9  10   4       29.93       18.06     36.23 o 
  10  10   4       94.98      135.16     36.67 o 
  11  10   4       32.13       41.77     50.31 o 
 -10  11   4       97.85       10.38     29.57 o 
  -9  11   4       34.12       49.76     24.98 o 
  -8  11   4      130.28      105.01     32.66 o 
  -7  11   4       18.91       -8.76     20.74 o 
  -6  11   4       61.17       36.39     23.34 o 
  -5  11   4      523.74      527.54     39.67 o 
  -4  11   4      678.03      678.59     42.27 o 
  -3  11   4      294.09      258.74     23.86 o 
  -2  11   4      863.34      889.32     41.68 o 
  -1  11   4      497.59      476.84     32.11 o 
   0  11   4     2178.28     2070.66     70.39 o 
   1  11   4      550.97      519.36     33.13 o 
   2  11   4      802.56      764.91     40.81 o 
   3  11   4      296.53      294.42     27.73 o 
   4  11   4      646.07      614.02     37.57 o 
   5  11   4      540.90      592.86     59.47 o 
   6  11   4       53.08       27.14     22.75 o 
   7  11   4       26.61       44.10     26.94 o 
   8  11   4      139.52      209.36     36.16 o 
   9  11   4       36.26       46.98     31.77 o 
  10  11   4      107.58       94.80     35.31 o 
  -9  12   4      172.67      157.44     38.17 o 
  -8  12   4       74.49       41.09     29.71 o 
  -7  12   4       48.22       47.73     29.95 o 
  -6  12   4      208.84      249.63     80.75 o 
  -5  12   4      105.50       91.20     29.93 o 
  -4  12   4       48.10       27.57     24.64 o 
  -3  12   4      717.40      813.80     55.47 o 
  -2  12   4      180.86      153.06     30.45 o 
  -1  12   4      102.52       68.80     25.75 o 
   0  12   4       91.44       97.82     21.20 o 
   1  12   4      117.74       82.19     19.57 o 
   2  12   4      163.74      164.49     24.46 o 
   3  12   4      700.45      658.93     74.16 o 
   4  12   4       59.74       72.64     45.52 o 
   5  12   4      108.66       71.72     30.23 o 
   6  12   4      195.31      156.94     32.40 o 
   7  12   4       51.16       24.97     27.80 o 
   8  12   4       64.96       58.11     31.62 o 
   9  12   4      191.45      243.73     42.98 o 
  -8  13   4      112.27      116.79     36.75 o 
  -7  13   4      266.47      283.15     44.20 o 
  -6  13   4        2.13       12.12     26.93 o 
  -5  13   4      120.55      116.49     37.06 o 
  -4  13   4       42.06        2.96     25.69 o 
  -3  13   4       24.35       -4.28     23.57 o 
  -2  13   4      281.57      295.46     39.68 o 
  -1  13   4      287.09      263.97     38.50 o 
   0  13   4        1.98      -24.47     20.63 o 
   1  13   4      288.07      261.55     38.09 o 
   2  13   4      294.10      292.97     38.07 o 
   3  13   4       25.78      -11.16     22.56 o 
   4  13   4       48.50       71.37     26.93 o 
   5  13   4      102.34       75.78     42.65 o 
   6  13   4        2.10      -15.19     24.29 o 
   7  13   4      254.00      207.37     51.97 o 
   8  13   4      108.24      151.98     37.31 o 
  -6  14   4      116.95      144.87     38.36 o 
  -5  14   4       22.04        5.84     29.00 o 
  -4  14   4       86.28       71.47     31.59 o 
  -3  14   4        7.12        1.86     27.45 o 
  -2  14   4        1.37       -4.47     28.78 o 
  -1  14   4      198.89      236.53     54.45 o 
   0  14   4      333.56      343.81     45.53 o 
   1  14   4      191.02      199.46     36.31 o 
   2  14   4        0.61        6.25     24.73 o 
   3  14   4        3.84       18.58     33.96 o 
   4  14   4       83.94      135.86     33.02 o 
   5  14   4       28.94       25.67     42.65 o 
   6  14   4      126.61      112.22     52.18 o 
  -4  15   4       57.85      127.05     37.69 o 
  -3  15   4       43.53       40.47     33.23 o 
  -2  15   4      229.16      263.78     42.74 o 
  -1  15   4       20.35       22.35     29.40 o 
   0  15   4      237.28      209.85     40.40 o 
   1  15   4       21.72       73.21     43.69 o 
   2  15   4      219.99      164.34     37.72 o 
   3  15   4       43.56      -10.11     26.40 o 
   4  15   4       54.73       80.75     51.35 o 
   1   0   5      690.92      611.14     19.12 o 
   2   0   5        9.76        7.76      6.00 o 
   3   0   5        1.03        4.39     15.32 o 
   4   0   5      637.32      465.10     16.47 o 
   5   0   5      166.51      226.95     11.46 o 
   6   0   5     4588.25     4544.86     82.02 o 
   7   0   5     3786.80     3558.85     67.63 o 
   8   0   5      554.35      621.82     21.35 o 
   9   0   5      208.19      192.02     16.45 o 
  10   0   5       56.49       27.47     15.96 o 
  11   0   5        7.54        9.52     14.14 o 
  12   0   5     1847.95     1963.86     75.89 o 
  13   0   5      115.05       84.50     25.40 o 
  14   0   5        3.79        4.11     30.56 o 
 -14   1   5      211.01      214.67     33.45 o 
 -13   1   5      420.02      324.64     35.98 o 
 -12   1   5      472.31      424.12     37.53 o 
 -11   1   5      168.14      135.68     30.91 o 
 -10   1   5      164.49      190.80     20.12 o 
  -9   1   5      220.04      240.85     18.01 o 
  -8   1   5     1154.78     1158.86     28.28 o 
  -7   1   5     3807.48     3804.86     65.91 o 
  -6   1   5      169.75      162.50      9.64 o 
  -5   1   5      592.07      538.23     14.44 o 
  -4   1   5      295.68      217.56     10.31 o 
  -3   1   5      192.92      198.91      8.82 o 
  -2   1   5     2395.05     2280.25     44.19 o 
  -1   1   5     4389.06     4469.27     93.02 o 
   0   1   5       74.00       73.38      5.62 o 
   1   1   5     4746.91     4704.97    135.72 o 
   2   1   5     2187.84     1988.51     68.50 o 
   3   1   5      151.88      167.90     12.92 o 
   5   1   5      430.81      417.57     21.18 o 
   6   1   5      201.73      208.66     13.81 o 
   7   1   5     3572.44     3662.10     87.88 o 
   8   1   5     1107.12     1176.64     37.83 o 
   9   1   5      204.72      239.10     17.79 o 
  10   1   5      115.81      169.51     19.56 o 
  11   1   5      208.91      205.96     22.28 o 
  12   1   5      472.44      487.55     35.32 o 
  13   1   5      412.68      347.45     30.77 o 
  14   1   5      209.72      233.23     34.58 o 
 -14   2   5       22.85       -4.08     22.67 o 
 -13   2   5      481.73      535.84     42.87 o 
 -12   2   5       92.09       84.09     30.74 o 
 -11   2   5       12.20       -1.31     16.61 o 
 -10   2   5       26.34       15.81     13.96 o 
  -9   2   5     2078.56     2123.21     54.35 o 
  -8   2   5      432.71      386.20     22.13 o 
  -7   2   5     5496.04     5315.60     86.82 o 
  -6   2   5      281.09      275.30     11.00 o 
  -5   2   5       12.76       17.09      4.42 o 
  -4   2   5      411.93      473.42     23.66 o 
  -3   2   5     1099.99     1126.15     25.66 o 
  -2   2   5     1715.31     1433.83     32.82 o 
  -1   2   5     2473.52     2267.40     52.63 o 
   0   2   5    17770.24    18767.93    375.52 o 
   1   2   5     2684.98     2502.37     52.70 o 
   2   2   5     1653.70     1345.15     38.83 o 
   3   2   5      822.53      846.98     29.32 o 
   4   2   5      655.30      694.98     21.34 o 
   5   2   5        6.76        4.92      8.46 o 
   6   2   5      280.94      288.68     19.37 o 
   7   2   5     5174.12     5038.64    137.77 o 
   8   2   5      425.09      384.69     27.61 o 
   9   2   5     2058.96     2136.48     70.63 o 
  10   2   5       53.51       60.55     19.49 o 
  11   2   5       10.42        1.82     14.77 o 
  12   2   5      120.95      108.05     21.10 o 
  13   2   5      470.01      495.75     35.56 o 
  14   2   5       15.67       12.45     20.55 o 
 -13   3   5      657.56      568.75     44.44 o 
 -12   3   5      357.62      294.00     32.74 o 
 -11   3   5       38.17       13.65     15.95 o 
 -10   3   5      407.07      416.79     24.76 o 
  -9   3   5      208.24      242.67     18.84 o 
  -8   3   5      597.52      559.30     24.53 o 
  -7   3   5     6431.46     6255.78    125.96 o 
  -6   3   5      470.62      488.56     19.78 o 
  -5   3   5     2583.89     2662.73     57.57 o 
  -4   3   5      350.07      291.30     13.57 o 
  -3   3   5      108.55      120.34      9.00 o 
  -2   3   5      870.18      850.67     22.26 o 
  -1   3   5     6906.88     6967.66    168.85 o 
   0   3   5      178.41      144.81      9.22 o 
   1   3   5     7002.48     7193.92    146.74 o 
   2   3   5     1052.10     1031.50     24.97 o 
   3   3   5       75.75       73.08      6.40 o 
   4   3   5      349.83      346.98     12.59 o 
   5   3   5     2466.74     2592.91     70.36 o 
   6   3   5      447.03      476.33     30.13 o 
   7   3   5     6458.02     6493.92    199.06 o 
   8   3   5      619.89      646.15     33.17 o 
   9   3   5      254.24      263.72     25.49 o 
  10   3   5      487.00      459.93     61.49 o 
  11   3   5       25.36       25.29     24.45 o 
  12   3   5      363.68      378.18     30.63 o 
  13   3   5      650.92      598.59     38.04 o 
 -13   4   5      166.67      156.57     29.08 o 
 -12   4   5     1631.36     1725.13     65.21 o 
 -11   4   5       69.75       67.04     16.36 o 
 -10   4   5       73.24       62.14     14.22 o 
  -9   4   5      999.92      998.38     34.28 o 
  -8   4   5       57.75       47.78     12.77 o 
  -7   4   5      958.93      865.18     28.80 o 
  -6   4   5     3549.03     3420.95     74.90 o 
  -5   4   5      396.78      409.17     17.87 o 
  -4   4   5      982.37      978.09     28.02 o 
  -3   4   5      488.25      602.23     17.83 o 
  -2   4   5      171.06      177.95     12.97 o 
  -1   4   5      285.24      230.39     11.38 o 
   0   4   5       22.15       11.20      5.67 o 
   1   4   5      448.56      357.37     31.06 o 
   2   4   5      272.67      256.67     12.10 o 
   3   4   5      395.51      503.80     18.07 o 
   4   4   5     1274.01     1242.56     39.66 o 
   5   4   5      490.08      492.90     21.49 o 
   6   4   5     3640.69     3684.97    110.68 o 
   7   4   5      898.91      782.02     44.20 o 
   8   4   5       58.30       23.06     17.57 o 
   9   4   5      975.33      937.45     53.41 o 
  10   4   5      123.99      166.56     39.13 o 
  11   4   5       73.44       48.04     38.93 o 
  12   4   5     1626.41     1649.95     89.16 o 
  13   4   5      161.56      146.66     29.12 o 
 -13   5   5       46.08       13.69     23.13 o 
 -12   5   5      185.00      206.35     25.29 o 
 -11   5   5       69.34       52.61     16.04 o 
 -10   5   5      248.29      259.30     21.22 o 
  -9   5   5      302.30      303.07     21.90 o 
  -8   5   5      169.34      187.80     16.78 o 
  -7   5   5      560.36      632.44     25.04 o 
  -6   5   5       41.15       51.20     10.33 o 
  -5   5   5     2050.55     2136.81     49.68 o 
  -4   5   5      865.80      832.89     25.82 o 
  -3   5   5      131.02      153.39      9.58 o 
  -2   5   5     1867.54     1803.23     46.90 o 
  -1   5   5     1007.21      971.78     29.29 o 
   0   5   5        7.58        3.83      5.90 o 
   1   5   5     1300.14     1233.26     32.11 o 
   2   5   5     2066.49     1952.16     47.07 o 
   3   5   5      153.26      156.11     11.43 o 
   4   5   5     1128.02     1066.90     28.91 o 
   5   5   5     2033.18     2111.30     61.94 o 
   6   5   5       71.73       83.38     12.61 o 
   7   5   5      553.91      585.84     40.09 o 
   8   5   5      148.38      139.37     25.16 o 
   9   5   5      331.89      374.79     36.41 o 
  10   5   5      292.75      363.32     69.36 o 
  11   5   5       77.33      169.37     50.52 o 
  12   5   5      194.18      110.56     50.52 o 
  13   5   5       46.23       13.25     45.55 o 
 -13   6   5      139.45      189.24     31.04 o 
 -12   6   5      212.57      253.84     32.52 o 
 -11   6   5       24.73       12.01     17.42 o 
 -10   6   5       49.50       53.46     17.62 o 
  -9   6   5      600.24      670.95     41.42 o 
  -8   6   5      241.59      223.30     29.59 o 
  -7   6   5     2466.10     2500.36     59.72 o 
  -6   6   5     1355.75     1326.43     37.87 o 
  -5   6   5       58.70       59.50      9.82 o 
  -4   6   5      262.07      238.19     19.51 o 
  -3   6   5       85.33       89.32     11.20 o 
  -2   6   5      785.53      733.90     24.59 o 
  -1   6   5      981.09      928.17     26.13 o 
   0   6   5       80.70       78.33     10.23 o 
   1   6   5     1138.42     1090.94     31.70 o 
   2   6   5      738.49      629.43     23.74 o 
   3   6   5       89.56       82.83     10.65 o 
   4   6   5      415.40      407.17     24.77 o 
   5   6   5       77.07      120.97     14.65 o 
   6   6   5     1347.64     1396.57     47.45 o 
   7   6   5     2272.59     2328.65     95.26 o 
   8   6   5      219.64      288.95     32.92 o 
   9   6   5      594.06      611.32     46.46 o 
  10   6   5       79.95       31.68     25.47 o 
  11   6   5       17.83       23.19     38.10 o 
  12   6   5      237.55      223.20     60.87 o 
  13   6   5      125.52      169.37     57.97 o 
 -12   7   5      188.55      162.51     33.13 o 
 -11   7   5      108.95       85.33     22.09 o 
 -10   7   5      149.51      177.06     23.22 o 
  -9   7   5       73.41       53.70     17.93 o 
  -8   7   5       71.16       54.63     15.81 o 
  -7   7   5     2860.60     2938.48     78.39 o 
  -6   7   5      288.25      276.22     29.77 o 
  -5   7   5     1381.92     1387.34     62.52 o 
  -4   7   5       88.59       63.70     12.26 o 
  -3   7   5      266.94      249.81     18.11 o 
  -2   7   5      527.58      522.25     23.13 o 
  -1   7   5     3502.07     3574.49     79.22 o 
   0   7   5       17.91        5.61      8.54 o 
   1   7   5     4334.25     4332.72     91.79 o 
   2   7   5      597.94      586.21     24.15 o 
   3   7   5      246.42      244.59     16.54 o 
   4   7   5       77.80       91.37     14.03 o 
   5   7   5     1252.63     1265.36     46.90 o 
   6   7   5      249.47      251.96     29.40 o 
   7   7   5     2838.04     2865.46    110.62 o 
   8   7   5       61.29       68.10     23.34 o 
   9   7   5       83.46      122.93     28.77 o 
  10   7   5      166.88      210.40     33.89 o 
  11   7   5       86.48      140.18     42.65 o 
  12   7   5      194.82      257.57     63.77 o 
 -12   8   5      500.43      499.51     37.98 o 
 -11   8   5       91.69      113.59     23.21 o 
 -10   8   5      115.80      107.60     21.77 o 
  -9   8   5      492.34      487.70     32.39 o 
  -8   8   5       38.78       31.22     16.12 o 
  -7   8   5      432.24      411.03     27.37 o 
  -6   8   5      725.41      747.95     33.68 o 
  -5   8   5      339.32      338.48     23.04 o 
  -4   8   5      207.01      189.54     19.60 o 
  -3   8   5       17.42        9.75      9.70 o 
  -2   8   5      292.10      299.21     27.87 o 
  -1   8   5      749.66      720.93     29.57 o 
   0   8   5      583.71      620.68     26.72 o 
   1   8   5      875.12      840.11     38.94 o 
   2   8   5      261.79      255.47     18.60 o 
   3   8   5        8.11       -2.55     11.18 o 
   4   8   5      249.47      222.10     20.66 o 
   5   8   5      353.89      372.17     33.84 o 
   6   8   5      742.98      791.24     82.41 o 
   7   8   5      326.32      325.75     43.48 o 
   8   8   5       33.40       49.68     22.95 o 
   9   8   5      521.74      502.25     47.05 o 
  10   8   5      142.74      171.79     35.08 o 
  11   8   5       97.52       76.85     31.92 o 
  12   8   5      490.60      592.16     88.20 o 
 -11   9   5       84.75       92.41     23.43 o 
 -10   9   5      346.74      409.73     33.20 o 
  -9   9   5      157.33      173.07     26.43 o 
  -8   9   5       72.16       84.75     22.97 o 
  -7   9   5      138.16      116.69     20.80 o 
  -6   9   5       27.67       26.84     15.11 o 
  -5   9   5      723.71      646.41     38.94 o 
  -4   9   5     1361.74     1418.12     55.82 o 
  -3   9   5       21.46        7.48     14.30 o 
  -2   9   5     2355.75     2415.55     67.52 o 
  -1   9   5     1239.66     1222.24     41.54 o 
   0   9   5      437.42      406.37     23.97 o 
   1   9   5     1320.31     1217.12     41.27 o 
   2   9   5     2536.06     2606.10     77.69 o 
   3   9   5        6.45       -6.96     11.99 o 
   4   9   5     1356.26     1430.30     52.83 o 
   5   9   5      732.87      759.18     37.19 o 
   6   9   5       33.91       16.43     21.09 o 
   7   9   5      144.03      146.69     33.13 o 
   8   9   5       70.83       63.01     26.04 o 
   9   9   5      172.22      142.33     34.10 o 
  10   9   5      348.26      371.40     45.50 o 
  11   9   5       92.38       80.87     32.86 o 
 -10  10   5       26.23       48.75     25.56 o 
  -9  10   5      218.05      259.44     34.10 o 
  -8  10   5       90.09      117.41     26.71 o 
  -7  10   5      332.99      359.03     34.44 o 
  -6  10   5      496.24      571.51     81.80 o 
  -5  10   5      237.43      267.63     35.85 o 
  -4  10   5      250.41      262.92     28.47 o 
  -3  10   5      193.76      223.88     21.73 o 
  -2  10   5      283.44      299.25     23.29 o 
  -1  10   5      244.72      250.03     21.96 o 
   0  10   5      267.15      200.49     19.87 o 
   1  10   5      222.20      254.01     23.59 o 
   2  10   5      377.55      366.84     27.67 o 
   3  10   5      238.63      219.03     23.79 o 
   4  10   5      248.01      322.01     27.33 o 
   5  10   5      252.02      254.95     48.45 o 
   6  10   5      487.74      444.56     43.17 o 
   7  10   5      339.61      306.12     40.85 o 
   8  10   5       88.91      110.88     30.44 o 
   9  10   5      225.76      270.57     41.36 o 
  10  10   5       40.71       26.14     30.04 o 
 -10  11   5      155.41      133.35     36.80 o 
  -9  11   5       20.39       13.78     23.75 o 
  -8  11   5       39.44       26.98     22.46 o 
  -7  11   5      588.89      634.92     46.43 o 
  -6  11   5       14.28       -1.59     18.86 o 
  -5  11   5       81.13       64.56     28.31 o 
  -4  11   5      244.99      307.59     32.09 o 
  -3  11   5      149.53       88.71     17.89 o 
  -2  11   5      101.61      111.47     28.27 o 
  -1  11   5      877.04      905.52     39.60 o 
   0  11   5      194.93      168.86     22.42 o 
   1  11   5     1218.75     1190.83     47.85 o 
   2  11   5       95.38       99.28     23.64 o 
   3  11   5      150.39      150.14     28.95 o 
   4  11   5      256.58      289.69     28.67 o 
   5  11   5       54.04       51.39     23.99 o 
   6  11   5       14.70      -10.91     21.51 o 
   7  11   5      559.00      593.40     69.36 o 
   8  11   5       33.06       48.10     28.65 o 
   9  11   5       23.94       14.23     29.08 o 
  10  11   5      168.13      262.07     43.32 o 
  -9  12   5      213.17      252.78     36.36 o 
  -8  12   5       44.35       47.31     26.60 o 
  -7  12   5      232.55      247.34     34.07 o 
  -6  12   5       73.71       50.92     24.80 o 
  -5  12   5       27.12       22.41     21.69 o 
  -4  12   5       25.01       28.31     21.77 o 
  -3  12   5      110.56       80.20     23.02 o 
  -2  12   5       25.70       25.50     18.35 o 
  -1  12   5      383.69      448.53     33.40 o 
   0  12   5       12.55        4.41     15.65 o 
   1  12   5      417.56      416.76     32.53 o 
   2  12   5       13.71        7.41     17.55 o 
   3  12   5      126.06      149.34     23.87 o 
   4  12   5       28.52       -0.97     17.36 o 
   5  12   5       49.11       27.88     25.72 o 
   6  12   5       90.19       92.45     30.05 o 
   7  12   5      215.04      223.54     39.66 o 
   8  12   5       34.43       52.50     49.69 o 
   9  12   5      207.55      231.58     44.19 o 
  -8  13   5       30.74       20.85     32.06 o 
  -7  13   5       39.45       86.77     35.08 o 
  -6  13   5        9.49      -14.99     26.63 o 
  -5  13   5       43.98        9.15     28.68 o 
  -4  13   5      201.26      241.44     59.01 o 
  -3  13   5      125.85      110.92     35.82 o 
  -2  13   5      587.51      626.45     75.37 o 
  -1  13   5      131.67      174.09     32.70 o 
   0  13   5      160.15      103.90     28.83 o 
   1  13   5      117.94       70.30     27.23 o 
   2  13   5      629.34      612.45     50.28 o 
   3  13   5      114.25      113.50     24.39 o 
   4  13   5      218.42      257.19     38.27 o 
   5  13   5       41.99       25.61     27.11 o 
   6  13   5       10.20       19.75     25.91 o 
   7  13   5       36.57       40.03     30.30 o 
   8  13   5       31.54       12.02     29.42 o 
  -6  14   5       61.67       69.02     33.03 o 
  -5  14   5       35.72       53.91     31.85 o 
  -4  14   5       87.11       93.82     34.26 o 
  -3  14   5       14.82        9.02     26.78 o 
  -2  14   5      101.82       92.51     32.65 o 
  -1  14   5       64.74       25.05     27.23 o 
   0  14   5        9.10      -31.45     24.30 o 
   1  14   5       57.25       14.43     26.15 o 
   2  14   5      134.67      146.28     39.55 o 
   3  14   5       18.64        6.25     26.21 o 
   4  14   5       88.94       67.91     46.79 o 
   5  14   5       34.73       31.47     45.97 o 
   6  14   5       64.30       96.90     48.86 o 
  -4  15   5      115.45       67.09     45.97 o 
  -3  15   5        5.89       63.60     32.40 o 
  -2  15   5       46.61       99.19     34.79 o 
  -1  15   5      100.99       92.61     32.93 o 
   0  15   5       44.38       21.80     29.43 o 
   1  15   5      128.38      157.65     37.29 o 
   2  15   5       37.92       20.00     33.13 o 
   3  15   5        4.15      -19.05     40.58 o 
   4  15   5      109.22      134.17     54.25 o 
   0   0   6     9018.45     8213.25    327.97 o 
   1   0   6      934.26     1034.98     29.83 o 
   2   0   6      309.20      229.92     16.10 o 
   3   0   6      223.86      253.59     21.53 o 
   4   0   6      948.02     1394.84     40.34 o 
   5   0   6      873.97      728.20     21.41 o 
   6   0   6     4303.65     3714.49     76.72 o 
   7   0   6     1852.58     2001.40     43.11 o 
   8   0   6      287.88      286.47     19.16 o 
   9   0   6        7.69       11.14     10.52 o 
  10   0   6       31.66       24.04     14.31 o 
  11   0   6       71.01       93.34     19.51 o 
  12   0   6      157.66      161.21     27.86 o 
  13   0   6       25.65       40.85     22.93 o 
  14   0   6        4.87       25.06     24.12 o 
 -14   1   6      479.13      377.76     49.41 o 
 -13   1   6      359.74      251.39     33.41 o 
 -12   1   6      144.18       98.97     25.23 o 
 -11   1   6      729.60      664.25     42.04 o 
 -10   1   6      464.85      438.47     37.54 o 
  -9   1   6       20.46        4.98     10.55 o 
  -8   1   6     4059.26     3941.93     77.47 o 
  -7   1   6     1205.22     1198.02     31.75 o 
  -6   1   6      988.37     1022.79     23.93 o 
  -5   1   6      935.70      881.41     20.34 o 
  -4   1   6      508.73      634.14     18.45 o 
  -3   1   6     2668.04     2529.07     52.26 o 
  -2   1   6      604.99      616.40     19.03 o 
  -1   1   6     2435.91     2441.25     51.89 o 
   0   1   6     1461.99     1531.44     38.72 o 
   1   1   6     2355.11     2314.30     49.86 o 
   2   1   6      622.29      627.83     25.67 o 
   3   1   6     2656.35     2645.44     81.72 o 
   4   1   6      695.72      838.66     34.16 o 
   5   1   6      976.99      876.98     37.00 o 
   6   1   6      994.75     1041.09     52.62 o 
   7   1   6     1279.70     1289.19     38.31 o 
   8   1   6     4040.49     4023.96    112.52 o 
   9   1   6        5.46        4.33     10.07 o 
  10   1   6      424.32      410.75     34.66 o 
  11   1   6      675.41      678.18     35.48 o 
  12   1   6      142.71      123.95     22.19 o 
  13   1   6      395.93      450.15     34.62 o 
  14   1   6      458.61      443.97     91.47 o 
 -13   2   6       34.06       41.42     23.46 o 
 -12   2   6      391.61      420.71     36.79 o 
 -11   2   6       53.55       47.54     19.56 o 
 -10   2   6      359.69      332.47     22.25 o 
  -9   2   6       53.16       27.34     11.89 o 
  -8   2   6      390.02      404.35     21.43 o 
  -7   2   6      382.36      362.67     21.15 o 
  -6   2   6     1262.03     1397.64     31.74 o 
  -5   2   6     1143.03     1006.46     24.23 o 
  -4   2   6      726.36      921.86     23.26 o 
  -3   2   6     8080.27     7600.21    128.06 o 
  -2   2   6     2176.92     2006.42     46.24 o 
  -1   2   6      409.83      325.99     13.09 o 
   0   2   6      731.57      736.17     21.09 o 
   1   2   6      281.08      212.70     20.02 o 
   2   2   6     2062.61     1860.73     52.35 o 
   3   2   6     7895.13     7541.68    181.47 o 
   4   2   6      822.45     1008.55     30.20 o 
   5   2   6      995.22      825.63     29.89 o 
   6   2   6     1194.01     1316.19     54.56 o 
   7   2   6      401.56      377.60     23.99 o 
   8   2   6      389.18      425.43     22.71 o 
   9   2   6        9.48        8.69     14.23 o 
  10   2   6      348.07      363.99     40.24 o 
  11   2   6       63.70       87.96     19.19 o 
  12   2   6      341.93      391.14     31.23 o 
  13   2   6       52.22       67.81     22.15 o 
 -13   3   6      296.85      308.41     36.65 o 
 -12   3   6      123.58      127.96     26.26 o 
 -11   3   6      696.48      710.99     43.99 o 
 -10   3   6      253.80      258.70     21.16 o 
  -9   3   6       42.42       47.85     12.85 o 
  -8   3   6     1424.62     1392.78     39.30 o 
  -7   3   6      540.11      498.51     22.04 o 
  -6   3   6     1965.63     1984.63     48.37 o 
  -5   3   6      864.73      877.64     28.18 o 
  -4   3   6       60.59       38.69      6.98 o 
  -3   3   6      899.60      879.09     24.28 o 
  -2   3   6     1325.51     1417.62     33.26 o 
  -1   3   6      320.38      323.04     13.30 o 
   0   3   6     3360.29     3591.07     78.96 o 
   1   3   6      452.51      461.87     15.23 o 
   2   3   6     1047.53     1141.44     31.20 o 
   3   3   6      990.15     1003.29     25.07 o 
   4   3   6       25.74        9.41      5.11 o 
   5   3   6     1252.43     1218.11     27.98 o 
   6   3   6     1939.41     2103.96     76.06 o 
   7   3   6      549.24      539.00     34.32 o 
   8   3   6     1138.58     1076.87     56.86 o 
   9   3   6       79.23       63.36     32.30 o 
  10   3   6      321.65      322.43     39.50 o 
  11   3   6      834.56      893.82    138.31 o 
  12   3   6      110.06      112.23     21.76 o 
  13   3   6      306.21      336.91     32.18 o 
 -13   4   6       26.76      -16.27     21.37 o 
 -12   4   6       37.30       20.61     18.08 o 
 -11   4   6      125.38      122.31     18.80 o 
 -10   4   6      109.16      117.87     16.93 o 
  -9   4   6       50.09       48.38     13.51 o 
  -8   4   6      364.12      339.62     20.79 o 
  -7   4   6      711.21      750.40     26.91 o 
  -6   4   6     3570.39     3416.36     74.64 o 
  -5   4   6      693.69      636.91     22.18 o 
  -4   4   6      199.00      213.13     14.15 o 
  -3   4   6      151.50      185.40     10.74 o 
  -2   4   6      210.20      165.62     10.39 o 
  -1   4   6      698.73      704.59     27.71 o 
   0   4   6    13118.59    12567.02    256.87 o 
   1   4   6      802.53      828.64     26.42 o 
   2   4   6      305.22      265.67     12.52 o 
   3   4   6      269.91      299.15     23.09 o 
   4   4   6      118.40      134.23      9.39 o 
   5   4   6      654.24      645.85     27.98 o 
   6   4   6     3829.78     3600.76    119.33 o 
   7   4   6      683.88      700.05     45.55 o 
   8   4   6      321.50      308.29     37.48 o 
   9   4   6       85.70       60.68     22.57 o 
  10   4   6       73.81       70.81     36.85 o 
  11   4   6      114.91      165.23     48.04 o 
  12   4   6       49.45       75.78     46.79 o 
  13   4   6       16.50       24.27     35.18 o 
 -13   5   6      244.50      239.19     34.44 o 
 -12   5   6       94.59       93.14     25.98 o 
 -11   5   6      221.21      212.75     25.42 o 
 -10   5   6      342.31      357.70     24.37 o 
  -9   5   6      182.25      169.95     17.60 o 
  -8   5   6     3763.98     3570.26     80.08 o 
  -7   5   6     1073.31     1094.00     34.64 o 
  -6   5   6      505.75      477.06     21.14 o 
  -5   5   6      711.95      776.22     32.20 o 
  -4   5   6      249.64      243.59     13.19 o 
  -3   5   6     1514.71     1473.66     35.63 o 
  -2   5   6     2790.74     2850.14     64.14 o 
  -1   5   6     2376.42     2444.30     68.90 o 
   0   5   6      144.02      148.64     12.03 o 
   1   5   6     2469.56     2505.40     59.42 o 
   2   5   6     2393.25     2506.46     62.44 o 
   3   5   6     1556.14     1575.60     40.16 o 
   4   5   6      202.39      209.86     12.86 o 
   5   5   6      662.92      698.76     28.86 o 
   6   5   6      481.74      540.02     35.91 o 
   7   5   6     1122.66     1193.00     66.67 o 
   8   5   6     3283.79     3453.08    126.76 o 
   9   5   6      218.55      224.44     30.81 o 
  10   5   6      276.75      290.70     57.97 o 
  11   5   6      233.36      219.89     57.56 o 
  12   5   6       84.67      110.98     48.86 o 
  13   5   6      267.02      181.38     60.87 o 
 -12   6   6      353.16      424.94     39.50 o 
 -11   6   6      347.41      353.72     30.93 o 
 -10   6   6      307.27      311.49     35.54 o 
  -9   6   6       93.87       74.53     17.75 o 
  -8   6   6      177.94      181.77     20.32 o 
  -7   6   6      136.76      123.47     16.92 o 
  -6   6   6     1765.90     1794.55     52.79 o 
  -5   6   6     1608.77     1575.68     46.78 o 
  -4   6   6        9.18       12.55      8.76 o 
  -3   6   6     3293.87     3138.38     72.76 o 
  -2   6   6      271.87      221.08     14.36 o 
  -1   6   6     1034.74     1064.04     28.91 o 
   0   6   6     2776.08     2634.24     64.72 o 
   1   6   6     1237.18     1209.00     34.62 o 
   2   6   6      319.32      271.34     15.80 o 
   3   6   6     2946.05     2818.50     70.00 o 
   4   6   6        3.70        5.33      7.50 o 
   5   6   6     1521.43     1518.11     50.11 o 
   6   6   6     1721.40     1715.70     73.57 o 
   7   6   6      145.62      143.95     25.00 o 
   8   6   6      184.67      158.49     27.16 o 
   9   6   6       53.52       46.91     22.38 o 
  10   6   6      283.99      243.98     35.50 o 
  11   6   6      364.73      445.57     72.88 o 
  12   6   6      333.06      236.45     65.01 o 
 -12   7   6       50.24       46.04     26.96 o 
 -11   7   6      489.31      571.12     57.50 o 
 -10   7   6      223.88      232.39     30.27 o 
  -9   7   6       85.18       72.09     18.43 o 
  -8   7   6      286.26      243.30     23.31 o 
  -7   7   6      300.95      262.10     25.22 o 
  -6   7   6      496.89      484.47     27.02 o 
  -5   7   6     1982.69     1960.04     58.30 o 
  -4   7   6      610.92      600.40     26.50 o 
  -3   7   6       57.13       63.60     13.93 o 
  -2   7   6      126.48      127.42     13.21 o 
  -1   7   6      113.26       97.19     14.40 o 
   0   7   6     2241.22     2353.61     60.83 o 
   1   7   6      107.87      104.65     12.58 o 
   2   7   6       87.48       91.92     12.28 o 
   3   7   6       71.41       38.25     13.81 o 
   4   7   6      577.53      577.55     28.83 o 
   5   7   6     2402.16     2448.56    110.98 o 
   6   7   6      498.73      511.98     39.02 o 
   7   7   6      326.60      349.45     34.66 o 
   8   7   6      235.21      180.28     32.30 o 
   9   7   6      112.76      129.68     44.93 o 
  10   7   6      258.40      236.99     36.67 o 
  11   7   6      539.58      678.71     86.13 o 
  12   7   6       53.90       -1.24     41.41 o 
 -12   8   6       55.01       74.13     23.18 o 
 -11   8   6       22.52       36.28     20.48 o 
 -10   8   6        4.93       -8.80     17.04 o 
  -9   8   6       10.15       -5.46     20.80 o 
  -8   8   6      273.84      292.02     26.84 o 
  -7   8   6      302.63      274.39     23.95 o 
  -6   8   6      953.45     1032.21     40.03 o 
  -5   8   6      228.62      228.02     20.32 o 
  -4   8   6      237.83      221.64     18.77 o 
  -3   8   6       41.94       22.41     15.14 o 
  -2   8   6      318.83      360.43     26.53 o 
  -1   8   6      380.97      384.43     22.54 o 
   0   8   6     1661.79     1615.20     47.86 o 
   1   8   6      432.21      370.74     23.85 o 
   2   8   6      482.31      453.02     23.12 o 
   3   8   6       91.02       68.25     12.52 o 
   4   8   6      208.88      185.27     19.74 o 
   5   8   6      257.83      274.27     31.10 o 
   6   8   6     1017.66     1023.60     56.95 o 
   7   8   6      306.05      339.64     36.85 o 
   8   8   6      218.63      243.85     62.94 o 
   9   8   6        0.46       -8.18     21.05 o 
  10   8   6        2.27       14.06     24.27 o 
  11   8   6       27.05       -5.80     39.75 o 
  12   8   6       58.92      149.49     62.53 o 
 -11   9   6       69.29       88.13     23.95 o 
 -10   9   6      292.64      318.83     30.99 o 
  -9   9   6      214.45      188.70     34.45 o 
  -8   9   6     1351.82     1551.58     63.26 o 
  -7   9   6      148.69      201.85     27.85 o 
  -6   9   6      622.21      584.91     39.19 o 
  -5   9   6      278.62      294.06     29.15 o 
  -4   9   6       78.22       71.10     19.53 o 
  -3   9   6      604.79      575.79     34.98 o 
  -2   9   6      928.01      903.59     35.35 o 
  -1   9   6      351.91      366.04     23.86 o 
   0   9   6      512.68      555.17     27.93 o 
   1   9   6      424.42      423.31     24.45 o 
   2   9   6      771.57      736.63     31.76 o 
   3   9   6      588.39      587.03     32.66 o 
   4   9   6       93.96      113.23     18.56 o 
   5   9   6      272.58      236.59     31.91 o 
   6   9   6      658.04      740.21     50.49 o 
   7   9   6      178.08      203.31     32.21 o 
   8   9   6     1084.72     1169.10     83.23 o 
   9   9   6      230.90      215.59     36.43 o 
  10   9   6      269.50      283.66     57.56 o 
  11   9   6       56.15       64.60     52.59 o 
 -10  10   6       65.83       19.88     25.62 o 
  -9  10   6      134.69      100.57     31.22 o 
  -8  10   6      104.01       94.83     26.68 o 
  -7  10   6       48.90       67.46     22.65 o 
  -6  10   6      494.64      514.34     61.58 o 
  -5  10   6      761.90      752.52     54.10 o 
  -4  10   6       14.61       22.51     18.51 o 
  -3  10   6     1707.26     1781.56     56.55 o 
  -2  10   6        0.02        5.61     12.70 o 
  -1  10   6      756.56      827.70     39.81 o 
   0  10   6      552.99      526.58     45.44 o 
   1  10   6      959.38      910.85     70.41 o 
   2  10   6        5.94       -4.12     13.83 o 
   3  10   6     1575.36     1735.14     62.81 o 
   4  10   6        9.01        0.52     14.63 o 
   5  10   6      756.93      915.00     55.63 o 
   6  10   6      490.96      449.66     43.33 o 
   7  10   6       48.84       55.14     26.47 o 
   8  10   6       89.81       67.35     28.58 o 
   9  10   6      118.46       92.84     31.02 o 
  10  10   6       56.84      106.88     34.37 o 
  -9  11   6       58.26       38.36     26.24 o 
  -8  11   6        9.11       10.30     22.99 o 
  -7  11   6       36.17       14.44     26.07 o 
  -6  11   6       41.50       44.90     22.44 o 
  -5  11   6      471.21      452.82     38.37 o 
  -4  11   6      460.14      483.17     38.90 o 
  -3  11   6       65.07       84.79     17.75 o 
  -2  11   6       76.82       66.32     17.02 o 
  -1  11   6      448.18      381.90     27.30 o 
   0  11   6     1045.45     1113.15     42.72 o 
   1  11   6      497.10      438.85     31.62 o 
   2  11   6       87.89       80.45     31.85 o 
   3  11   6       61.31       36.68     18.51 o 
   4  11   6      417.91      524.88     68.74 o 
   5  11   6      528.96      512.15     45.97 o 
   6  11   6       20.08       -3.54     22.27 o 
   7  11   6       47.65        8.21     25.33 o 
   8  11   6        4.68       -8.57     24.59 o 
   9  11   6       53.26       41.13     30.28 o 
  -8  12   6      150.42      202.25     38.69 o 
  -7  12   6       79.49       91.57     28.25 o 
  -6  12   6      166.07      150.48     29.45 o 
  -5  12   6      137.05      150.13     28.74 o 
  -4  12   6       71.24       89.98     20.51 o 
  -3  12   6      392.60      402.26     30.20 o 
  -2  12   6      364.28      397.13     29.75 o 
  -1  12   6      316.34      279.51     29.47 o 
   0  12   6        4.45        4.51     16.71 o 
   1  12   6      316.62      295.97     56.78 o 
   2  12   6      376.59      430.95     34.52 o 
   3  12   6      380.69      390.03     32.81 o 
   4  12   6       76.17       82.21     27.36 o 
   5  12   6      151.44      177.22     37.89 o 
   6  12   6      179.92      168.95     47.83 o 
   7  12   6       74.98       55.38     31.47 o 
   8  12   6      125.11      160.59     37.13 o 
  -7  13   6       12.99        5.04     24.14 o 
  -6  13   6       81.42       41.73     25.79 o 
  -5  13   6       32.77       29.70     23.97 o 
  -4  13   6      152.69      147.35     29.31 o 
  -3  13   6       69.49       83.20     30.36 o 
  -2  13   6       55.83       20.22     30.64 o 
  -1  13   6       63.55       67.61     28.79 o 
   0  13   6       39.71       34.69     25.62 o 
   1  13   6       81.39       44.35     20.36 o 
   2  13   6       50.91       39.06     20.73 o 
   3  13   6       75.77       76.43     28.24 o 
   4  13   6      157.64      133.06     31.85 o 
   5  13   6       42.61       68.82     29.40 o 
   6  13   6      105.69       80.19     30.68 o 
   7  13   6       10.11       39.04     36.85 o 
  -6  14   6      138.00      166.11     65.43 o 
  -5  14   6      111.36       98.33     34.84 o 
  -4  14   6        3.50      -17.42     26.33 o 
  -3  14   6      179.46      170.29     36.85 o 
  -2  14   6        7.29        7.86     34.99 o 
  -1  14   6       24.67       10.52     25.61 o 
   0  14   6       64.36       60.51     47.62 o 
   1  14   6       45.82       40.29     28.65 o 
   2  14   6       16.45       33.19     27.21 o 
   3  14   6      161.00      186.34     54.25 o 
   4  14   6        2.82      -13.67     38.93 o 
   5  14   6      127.94       28.16     43.89 o 
   6  14   6      136.75       98.14     53.00 o 
  -3  15   6       40.08       19.93     31.65 o 
  -2  15   6       44.99       25.47     31.04 o 
  -1  15   6       35.70       27.96     27.81 o 
   0  15   6      284.01      239.36     50.31 o 
   1  15   6       46.46       21.24     30.25 o 
   2  15   6       52.24       43.07     43.89 o 
   3  15   6       40.38       24.02     42.65 o 
   1   0   7      794.78      726.52     23.97 o 
   2   0   7      241.38      252.84     12.15 o 
   3   0   7     1952.53     1587.40     58.41 o 
   4   0   7      265.47      287.05     22.25 o 
   5   0   7      706.35      662.37     22.13 o 
   6   0   7      776.67      690.30     22.47 o 
   7   0   7      174.42      135.83     13.56 o 
   8   0   7     1119.66     1081.61     34.31 o 
   9   0   7     1098.10     1063.64     35.15 o 
  10   0   7      308.85      369.68     34.05 o 
  11   0   7      520.94      567.42     33.78 o 
  12   0   7      672.35      698.81     38.78 o 
  13   0   7      288.12      325.27     36.45 o 
 -13   1   7      159.99       94.67     28.15 o 
 -12   1   7      107.88       92.83     24.73 o 
 -11   1   7      831.37      872.57     47.03 o 
 -10   1   7      287.56      324.17     22.47 o 
  -9   1   7      194.24      188.60     17.42 o 
  -8   1   7     2223.50     2282.83     49.91 o 
  -7   1   7       38.85       35.83      9.12 o 
  -6   1   7     1775.58     1784.14     40.32 o 
  -5   1   7      855.04      834.13     26.51 o 
  -4   1   7     1386.74     1478.01     36.51 o 
  -3   1   7       47.84       39.49      7.43 o 
  -2   1   7    12761.22    13047.28    255.43 o 
  -1   1   7     2416.06     2418.32     77.12 o 
   0   1   7     2806.73     2812.98    121.75 o 
   1   1   7     2407.23     2369.34     45.88 o 
   2   1   7    12548.42    12457.07    369.29 o 
   3   1   7       58.28       75.04     12.42 o 
   4   1   7     1301.94     1338.34     50.14 o 
   6   1   7     1799.34     1807.39    104.35 o 
   7   1   7       70.65      110.58     15.13 o 
   8   1   7     1987.26     1976.80     70.20 o 
   9   1   7      179.11      165.91     16.80 o 
  10   1   7      338.40      404.50     28.23 o 
  11   1   7      790.85      823.15     42.50 o 
  12   1   7      123.36      126.96     22.69 o 
  13   1   7      144.45      149.48     25.36 o 
 -13   2   7      106.57      159.97     30.49 o 
 -12   2   7      125.80      122.88     26.17 o 
 -11   2   7     1116.68     1294.79    105.83 o 
 -10   2   7      453.09      480.22     26.57 o 
  -9   2   7      248.64      263.65     20.07 o 
  -8   2   7      159.33      160.63     17.23 o 
  -7   2   7      142.89      136.48     13.97 o 
  -6   2   7    11411.38    11447.80    194.28 o 
  -5   2   7      524.61      483.32     18.61 o 
  -4   2   7      179.08      162.99     13.40 o 
  -3   2   7     2775.95     2709.65     55.07 o 
  -2   2   7      266.19      227.92     11.16 o 
  -1   2   7        1.57       -6.39      4.26 o 
   0   2   7    18395.88    17943.48    360.79 o 
   1   2   7        1.26        1.96      4.36 o 
   2   2   7      304.59      294.16     18.19 o 
   3   2   7     2693.08     2568.84     86.85 o 
   4   2   7      128.84      121.28     14.09 o 
   5   2   7      460.26      414.26     18.46 o 
   6   2   7    11381.81    11410.78    338.15 o 
   7   2   7      157.35      160.08     19.66 o 
   8   2   7      188.21      198.38     26.45 o 
   9   2   7      231.77      237.47     44.26 o 
  10   2   7      532.03      532.73     47.58 o 
  11   2   7     1084.56     1210.13     48.66 o 
  12   2   7      132.86      149.25     31.74 o 
  13   2   7      107.21       91.51     26.36 o 
 -13   3   7      101.27       94.89     26.51 o 
 -12   3   7      142.32      134.35     27.55 o 
 -11   3   7      811.70      830.00     54.77 o 
 -10   3   7      108.94       95.23     16.19 o 
  -9   3   7       85.76      104.03     14.99 o 
  -8   3   7     2468.42     2455.35     60.60 o 
  -7   3   7       52.85       53.50     10.99 o 
  -6   3   7      523.19      514.66     35.95 o 
  -5   3   7      330.69      265.06     15.69 o 
  -4   3   7      889.12      941.31     26.16 o 
  -3   3   7       11.81        9.33      5.48 o 
  -2   3   7     9086.58     9188.87    185.66 o 
  -1   3   7     3372.73     3575.75     81.86 o 
   0   3   7     4794.84     4828.80    104.08 o 
   1   3   7     3791.23     3965.37     82.73 o 
   2   3   7     8770.37     8746.79    183.85 o 
   3   3   7       65.56       81.83      9.67 o 
   4   3   7      860.56      895.27     30.89 o 
   5   3   7      516.93      395.05     41.82 o 
   6   3   7      516.72      417.06     30.52 o 
   7   3   7       58.65       78.68     17.39 o 
   8   3   7     2243.47     2272.08    117.19 o 
   9   3   7      110.48      149.44     25.59 o 
  10   3   7      126.76      174.34     45.97 o 
  11   3   7      808.02      723.02     83.65 o 
  12   3   7      145.19       94.71     24.56 o 
  13   3   7      123.81      103.55     28.45 o 
 -13   4   7      142.19      163.08     38.91 o 
 -12   4   7      394.51      413.16     32.78 o 
 -11   4   7      543.00      534.98     30.23 o 
 -10   4   7      179.04      214.03     20.67 o 
  -9   4   7      919.97      905.63     33.44 o 
  -8   4   7      649.49      627.94     26.78 o 
  -7   4   7      438.33      427.28     21.46 o 
  -6   4   7     1738.51     1704.75     43.93 o 
  -5   4   7      754.87      722.15     24.17 o 
  -4   4   7      126.92      112.47     10.12 o 
  -3   4   7     1574.10     1472.79     34.29 o 
  -2   4   7      136.44      143.11     10.13 o 
  -1   4   7      200.12      196.28     10.94 o 
   0   4   7     4884.17     4885.76    106.35 o 
   1   4   7      198.57      216.78     12.54 o 
   2   4   7      186.36      226.55     12.79 o 
   3   4   7     1496.47     1330.71     35.65 o 
   4   4   7       98.93       91.92     14.23 o 
   5   4   7      771.69      746.21     50.93 o 
   6   4   7     1854.66     1743.02     77.64 o 
   7   4   7      418.51      396.55     45.97 o 
   8   4   7      608.56      587.70     40.76 o 
   9   4   7      929.00     1008.33     86.13 o 
  10   4   7      233.37      363.99     60.04 o 
  11   4   7      527.36      579.33     78.68 o 
  12   4   7      419.66      443.50     74.12 o 
  13   4   7      151.37      202.98     31.28 o 
 -13   5   7      185.41      133.09     30.01 o 
 -12   5   7       11.20       53.56     24.53 o 
 -11   5   7     1222.11     1356.24     52.52 o 
 -10   5   7      292.72      232.49     24.97 o 
  -9   5   7      154.40      119.44     19.58 o 
  -8   5   7      704.43      718.17     28.77 o 
  -7   5   7      255.61      249.62     17.82 o 
  -6   5   7     1127.21     1139.43     34.25 o 
  -5   5   7     2481.63     2470.28     55.92 o 
  -4   5   7     1049.15     1068.23     29.34 o 
  -3   5   7      325.77      376.95     14.64 o 
  -2   5   7     1937.33     2024.65     50.45 o 
  -1   5   7     1871.09     1887.68     57.18 o 
   0   5   7     5219.92     5230.76    114.83 o 
   1   5   7     1985.84     1996.21     49.77 o 
   2   5   7     1886.75     1910.03     55.20 o 
   3   5   7      270.42      309.72     15.96 o 
   4   5   7     1037.23     1048.80     30.59 o 
   5   5   7     2157.65     2215.43    119.26 o 
   6   5   7     1121.32     1182.24     55.01 o 
   7   5   7      280.44      259.67     28.41 o 
   8   5   7      579.20      564.19     51.35 o 
   9   5   7      137.36       89.03     38.51 o 
  10   5   7      334.27      355.30     62.94 o 
  11   5   7     1180.23     1228.63    108.08 o 
  12   5   7       12.40       40.58     45.97 o 
  13   5   7      187.94      174.34     59.63 o 
 -12   6   7       82.09       27.35     32.33 o 
 -11   6   7      449.72      533.53     45.92 o 
 -10   6   7      173.25      177.71     23.82 o 
  -9   6   7      152.01      175.50     24.57 o 
  -8   6   7       40.47       56.69     15.76 o 
  -7   6   7      300.85      343.58     24.81 o 
  -6   6   7     1843.40     1744.82     59.11 o 
  -5   6   7      563.32      588.27     27.14 o 
  -4   6   7      131.13      134.56     14.27 o 
  -3   6   7     1238.42     1194.55     35.90 o 
  -2   6   7      353.66      360.40     27.12 o 
  -1   6   7      456.89      452.53     21.80 o 
   0   6   7     5619.58     5641.09    124.78 o 
   1   6   7      460.81      506.35     21.56 o 
   2   6   7      384.48      376.37     18.53 o 
   3   6   7     1074.73     1082.71     43.29 o 
   4   6   7      128.96      125.27     12.13 o 
   5   6   7      508.22      532.85     36.79 o 
   6   6   7     1916.95     1941.91     77.98 o 
   7   6   7      313.17      359.65     34.37 o 
   8   6   7       42.92       50.49     22.78 o 
   9   6   7      146.16      182.69     29.94 o 
  10   6   7      227.69      267.92     57.15 o 
  11   6   7      419.77      502.72     77.44 o 
  12   6   7       90.43      118.43     51.76 o 
 -12   7   7      114.16       73.45     23.43 o 
 -11   7   7      141.45       91.03     23.21 o 
 -10   7   7       39.07        2.93     17.67 o 
  -9   7   7      185.40      171.32     27.02 o 
  -8   7   7     1641.67     1767.72     56.14 o 
  -7   7   7      438.38      452.87     28.13 o 
  -6   7   7       96.50       99.56     16.77 o 
  -5   7   7      360.62      391.85     23.78 o 
  -4   7   7      436.16      454.03     29.40 o 
  -3   7   7      319.98      334.38     19.64 o 
  -2   7   7     3034.00     3021.12     83.34 o 
  -1   7   7     3043.11     3095.43     78.88 o 
   0   7   7     1996.49     1954.68     53.49 o 
   1   7   7     3196.98     3373.08     79.04 o 
   2   7   7     2741.83     2673.82     69.14 o 
   3   7   7      368.85      394.41     34.42 o 
   4   7   7      418.91      403.79     29.06 o 
   5   7   7      384.85      324.58     60.04 o 
   6   7   7      111.29       81.53     21.11 o 
   7   7   7      380.61      405.07     71.02 o 
   8   7   7     1306.60     1397.81     78.06 o 
   9   7   7      179.46      222.39     33.66 o 
  10   7   7       65.07       82.41     41.41 o 
  11   7   7      146.41       97.73     48.45 o 
  12   7   7      115.29      150.73     61.29 o 
 -11   8   7      332.27      306.65     34.97 o 
 -10   8   7      131.64      115.46     23.29 o 
  -9   8   7      299.44      264.22     27.26 o 
  -8   8   7      167.51      172.98     22.45 o 
  -7   8   7      336.52      318.67     25.84 o 
  -6   8   7     1500.72     1531.66     51.54 o 
  -5   8   7      696.83      679.93     48.60 o 
  -4   8   7      233.53      212.37     24.01 o 
  -3   8   7     1216.46     1227.18     49.46 o 
  -2   8   7       28.87       10.58     13.33 o 
  -1   8   7      165.19      144.70     16.29 o 
   0   8   7     5009.39     4946.51    116.73 o 
   1   8   7      168.47      142.47     16.02 o 
   2   8   7       38.84       37.45     13.99 o 
   3   8   7     1215.33     1283.86     40.53 o 
   4   8   7      189.31      228.15     29.08 o 
   5   8   7      680.59      763.36     91.72 o 
   6   8   7     1602.10     1714.39     92.76 o 
   7   8   7      305.58      328.80     37.09 o 
   8   8   7      134.46      167.01     30.48 o 
   9   8   7      278.70      356.13     41.13 o 
  10   8   7      132.31      192.14     53.83 o 
  11   8   7      329.53      325.90     68.74 o 
 -11   9   7      444.31      446.58     42.80 o 
 -10   9   7      175.75      155.40     30.93 o 
  -9   9   7       59.93       29.99     23.17 o 
  -8   9   7       90.11       92.50     24.34 o 
  -7   9   7      115.34      132.22     25.53 o 
  -6   9   7      273.01      236.24     30.99 o 
  -5   9   7      980.41     1033.76     58.98 o 
  -4   9   7      828.04      705.96     52.20 o 
  -3   9   7       52.52       55.95     17.61 o 
  -2   9   7      422.60      444.67     26.41 o 
  -1   9   7      668.91      669.18     31.14 o 
   0   9   7     2180.92     2224.85     62.40 o 
   1   9   7      724.32      751.80     31.22 o 
   2   9   7      374.43      449.18     25.23 o 
   3   9   7       42.39       26.56     13.01 o 
   4   9   7      907.79     1064.91    101.25 o 
   5   9   7      877.84      900.52     65.22 o 
   6   9   7      274.89      314.49     44.93 o 
   7   9   7      131.26      109.68     28.25 o 
   8   9   7       69.60      112.79     38.93 o 
   9   9   7       59.97       51.76     39.13 o 
  10   9   7      192.09      222.99     39.71 o 
  11   9   7      441.86      438.12     77.44 o 
 -10  10   7       48.98       50.60     27.50 o 
  -9  10   7      155.02      212.47     33.11 o 
  -8  10   7       13.36       -1.80     21.31 o 
  -7  10   7       62.24       77.15     23.95 o 
  -6  10   7      179.22      164.24     27.16 o 
  -5  10   7      334.34      419.79     35.69 o 
  -4  10   7      130.14      123.40     29.48 o 
  -3  10   7      794.46      863.68     37.61 o 
  -2  10   7       23.97       24.88     15.28 o 
  -1  10   7       71.00       65.25     15.53 o 
   0  10   7      410.87      445.22     27.36 o 
   1  10   7       58.80       25.71     22.89 o 
   2  10   7       30.76       36.10     14.32 o 
   3  10   7      705.94      798.84     64.02 o 
   4  10   7      153.22      156.87     28.62 o 
   5  10   7      350.34      376.29     40.25 o 
   6  10   7      238.86      222.32     40.37 o 
   7  10   7       72.06      100.74     53.00 o 
   8  10   7        2.36        6.37     25.61 o 
   9  10   7      161.59      195.79     37.56 o 
  10  10   7       54.33       52.06     32.44 o 
  -9  11   7      186.87      179.38     32.92 o 
  -8  11   7      580.68      596.04     46.78 o 
  -7  11   7      326.53      324.88     36.23 o 
  -6  11   7       15.65      -14.40     20.50 o 
  -5  11   7      258.84      245.42     31.67 o 
  -4  11   7       12.14       15.55     19.23 o 
  -3  11   7      252.26      236.60     23.93 o 
  -2  11   7      453.67      473.54     30.38 o 
  -1  11   7      813.27      935.38     51.48 o 
   0  11   7        0.55        1.46     13.54 o 
   1  11   7      866.91      916.57     38.72 o 
   2  11   7      467.04      537.72     35.52 o 
   3  11   7      278.44      306.77     37.72 o 
   4  11   7        8.26       36.65     23.43 o 
   5  11   7      280.39      291.35     38.36 o 
   6  11   7       18.92       -2.26     21.40 o 
   7  11   7      292.37      274.86     57.97 o 
   8  11   7      502.26      519.65     52.70 o 
   9  11   7      176.91      137.32     36.97 o 
  -8  12   7       27.62       33.96     27.51 o 
  -7  12   7      135.98      108.25     35.59 o 
  -6  12   7      264.19      259.27     34.25 o 
  -5  12   7      156.64      168.22     29.88 o 
  -4  12   7      312.60      292.79     39.33 o 
  -3  12   7      104.67      117.83     22.95 o 
  -2  12   7       17.98       19.20     16.48 o 
  -1  12   7        2.80       14.33     15.86 o 
   0  12   7      459.54      496.54     32.05 o 
   1  12   7        4.88        6.36     19.95 o 
   2  12   7       15.62       17.62     20.25 o 
   3  12   7      110.57      157.05     31.02 o 
   4  12   7      293.29      305.32     69.15 o 
   5  12   7      158.35      163.34     33.70 o 
   6  12   7      286.61      320.83     57.77 o 
   7  12   7      129.39       39.38     30.11 o 
   8  12   7       15.36        0.06     27.58 o 
  -7  13   7        2.92       -7.08     25.35 o 
  -6  13   7       51.12       35.80     26.09 o 
  -5  13   7      132.76      202.53     45.87 o 
  -4  13   7      192.97      155.18     39.70 o 
  -3  13   7        3.74       -8.17     22.05 o 
  -2  13   7      323.29      264.92     33.29 o 
  -1  13   7      192.53      158.68     26.35 o 
   0  13   7      261.02      294.68     31.79 o 
   1  13   7      199.66      166.66     30.50 o 
   2  13   7      327.73      315.30     36.64 o 
   3  13   7        4.27       -9.50     22.28 o 
   4  13   7      205.58      209.04     55.70 o 
   5  13   7      128.29      141.01     34.33 o 
   6  13   7       45.73       27.54     30.45 o 
   7  13   7        1.89      -16.81     36.65 o 
  -5  14   7       52.40       42.36     31.72 o 
  -4  14   7        3.67      -14.65     27.51 o 
  -3  14   7      282.98      205.14     40.53 o 
  -2  14   7       53.31       42.04     30.13 o 
  -1  14   7       98.24       61.90     29.69 o 
   0  14   7       83.36       80.47     30.88 o 
   1  14   7       92.23       30.44     28.70 o 
   2  14   7       43.04       32.30     40.17 o 
   3  14   7      266.03      307.26     61.29 o 
   4  14   7        3.21       -2.60     26.15 o 
   5  14   7       52.33      102.62     35.49 o 
  -3  15   7       36.48       58.17     34.78 o 
  -2  15   7        7.51       13.04     29.85 o 
  -1  15   7      149.19      158.00     38.06 o 
   0  15   7      121.84      159.76     37.33 o 
   1  15   7      168.70      156.75     38.07 o 
   2  15   7       11.00      -54.04     36.03 o 
   3  15   7       37.84        0.00     41.41 o 
   0   0   8       34.47       36.03     11.18 o 
   1   0   8     3673.59     3747.76     93.60 o 
   2   0   8     2399.13     2466.35     64.57 o 
   3   0   8      571.85      443.63     26.35 o 
   4   0   8     1224.12      819.49     39.38 o 
   5   0   8       75.76       92.68     13.20 o 
   6   0   8      212.66      239.03     23.16 o 
   7   0   8     3562.13     3667.17     79.27 o 
   8   0   8      782.52      793.18     30.57 o 
   9   0   8     1783.78     1937.75     51.88 o 
  10   0   8      602.02      646.26     47.68 o 
  11   0   8       32.34       55.62     18.28 o 
  12   0   8      259.28      207.12     27.10 o 
  13   0   8      110.84      171.97     31.39 o 
 -13   1   8       25.70       19.87     22.48 o 
 -12   1   8      644.25      674.22     46.18 o 
 -11   1   8      248.90      237.76     30.11 o 
 -10   1   8      377.76      361.32     23.88 o 
  -9   1   8      287.73      260.96     20.95 o 
  -8   1   8      188.47      188.03     15.41 o 
  -7   1   8     4856.37     5093.50     95.55 o 
  -6   1   8     1645.96     1701.08     39.13 o 
  -5   1   8      608.08      641.71     24.93 o 
  -4   1   8     3225.81     3094.38     66.12 o 
  -3   1   8      329.76      247.64     13.93 o 
  -2   1   8     8678.41     9033.02    260.92 o 
  -1   1   8    12940.73    13892.53    396.21 o 
   0   1   8       19.11        6.01      9.32 o 
   1   1   8    12588.34    13667.98    242.17 o 
   2   1   8     8254.63     8773.63    157.55 o 
   3   1   8      327.30      269.03     17.05 o 
   4   1   8     3509.67     3482.31    102.91 o 
   5   1   8      713.18      766.48     32.17 o 
   6   1   8     1581.99     1627.12    108.29 o 
   7   1   8     4829.23     5133.26    167.96 o 
   8   1   8      208.95      218.83     27.77 o 
   9   1   8      253.17      275.20     20.68 o 
  10   1   8      362.80      373.85     24.13 o 
  11   1   8      261.01      300.88     27.70 o 
  12   1   8      615.02      644.70     39.58 o 
  13   1   8       21.21       38.47     21.36 o 
 -13   2   8      153.38      116.75     28.21 o 
 -12   2   8     2279.88     2426.65     87.88 o 
 -11   2   8      189.92      175.32     23.05 o 
 -10   2   8      486.56      537.43     40.01 o 
  -9   2   8       56.68       84.14     14.59 o 
  -8   2   8      164.75      160.21     16.37 o 
  -7   2   8     3605.76     3570.13     71.01 o 
  -6   2   8     9257.51     9342.56    161.19 o 
  -5   2   8      215.24      186.72     12.13 o 
  -4   2   8      729.64      616.71     20.06 o 
  -3   2   8      485.70      571.59     19.01 o 
  -2   2   8      995.77     1050.07     27.35 o 
  -1   2   8     8479.17     8507.43    157.11 o 
   0   2   8      191.09      259.59     20.31 o 
   1   2   8     8941.30     8904.25    205.77 o 
   2   2   8     1187.58     1212.98     33.09 o 
   3   2   8      574.09      659.59     70.60 o 
   4   2   8      532.84      411.90     26.35 o 
   5   2   8      219.12      190.99     17.99 o 
   6   2   8     9310.88     9246.89    278.83 o 
   7   2   8     3669.63     3579.89    182.62 o 
   8   2   8      161.38      205.60     47.62 o 
   9   2   8       69.96       88.55     22.93 o 
  10   2   8      463.97      510.59     66.26 o 
  11   2   8      177.95      181.04     27.27 o 
  12   2   8     2250.41     2309.14     84.09 o 
  13   2   8      145.99      122.43     29.59 o 
 -13   3   8        7.24      -12.29     22.67 o 
 -12   3   8      330.40      368.95     37.30 o 
 -11   3   8      263.24      277.30     24.57 o 
 -10   3   8      742.59      737.55     32.62 o 
  -9   3   8      228.83      228.18     19.73 o 
  -8   3   8       91.05       87.95     15.64 o 
  -7   3   8     2381.99     2331.76     60.88 o 
  -6   3   8     1205.52     1158.16     34.58 o 
  -5   3   8     1288.77     1377.36     39.35 o 
  -4   3   8     3567.68     3416.17     70.93 o 
  -3   3   8      569.97      501.80     19.91 o 
  -2   3   8     8656.71     8825.57    181.56 o 
  -1   3   8    12737.51    13584.63    279.30 o 
   0   3   8      542.47      480.25     18.52 o 
   1   3   8    13091.89    13903.95    279.70 o 
   2   3   8     8556.54     8594.18    179.77 o 
   3   3   8      610.85      539.68     22.56 o 
   4   3   8     3405.01     3306.79     88.46 o 
   5   3   8     1408.21     1641.56     59.47 o 
   6   3   8     1261.34     1259.17     52.89 o 
   7   3   8     2333.49     2269.36     85.89 o 
   8   3   8       89.51       90.27     33.96 o 
   9   3   8      191.15      177.20     35.41 o 
  10   3   8      780.34      742.07     79.51 o 
  11   3   8      237.60      327.97     63.77 o 
  12   3   8      354.31      446.64     39.06 o 
  13   3   8       11.87       18.65     22.88 o 
 -13   4   8       47.93       18.01     29.96 o 
 -12   4   8      385.83      350.83     75.66 o 
 -11   4   8      136.32      124.01     19.85 o 
 -10   4   8      468.89      490.05     27.79 o 
  -9   4   8      648.37      763.46     31.52 o 
  -8   4   8      526.68      498.90     24.93 o 
  -7   4   8     2560.57     2621.80     62.49 o 
  -6   4   8      760.23      723.31     32.68 o 
  -5   4   8      313.01      317.90     16.76 o 
  -4   4   8      976.67      852.68     25.45 o 
  -3   4   8      168.54      142.45     11.47 o 
  -2   4   8     1061.57     1076.03     31.29 o 
  -1   4   8     3345.69     3286.69     73.44 o 
   0   4   8      166.39      199.27     14.91 o 
   1   4   8     3269.12     3210.82     74.29 o 
   2   4   8     1149.92     1157.62     31.44 o 
   3   4   8      124.68      122.23      9.40 o 
   4   4   8      955.27      811.94     50.24 o 
   5   4   8      352.39      361.10     27.16 o 
   6   4   8      735.02      697.16     40.21 o 
   7   4   8     2536.75     2600.39     97.28 o 
   8   4   8      504.47      535.43     63.36 o 
   9   4   8      721.31      699.41     75.37 o 
  10   4   8      474.36      479.53     69.57 o 
  11   4   8      121.98      108.08     47.21 o 
  12   4   8      361.22      344.12     69.15 o 
  13   4   8       33.35       59.96     26.68 o 
 -12   5   8      799.93      766.94     50.11 o 
 -11   5   8      352.43      357.32     39.57 o 
 -10   5   8      214.35      208.54     24.58 o 
  -9   5   8      103.43       62.51     17.27 o 
  -8   5   8       42.24       39.89     14.63 o 
  -7   5   8     2392.06     2466.08     67.95 o 
  -6   5   8     2122.30     2083.08     58.63 o 
  -5   5   8      336.72      319.75     28.27 o 
  -4   5   8     2305.61     2262.95     69.95 o 
  -3   5   8       16.06        5.13      7.77 o 
  -2   5   8     3459.09     3521.58     94.41 o 
  -1   5   8     8612.83     9099.23    223.49 o 
   0   5   8      127.78      181.59     16.79 o 
   1   5   8     8903.61     9414.73    194.81 o 
   2   5   8     3330.20     3449.72     79.86 o 
   3   5   8       23.93        8.67     10.23 o 
   4   5   8     2480.98     2481.55     91.00 o 
   5   5   8      393.04      364.99     57.35 o 
   6   5   8     2146.32     1993.23     81.07 o 
   7   5   8     2377.54     2338.00     93.21 o 
   8   5   8       65.19       79.39     21.21 o 
   9   5   8      108.60      102.28     41.41 o 
  10   5   8      217.86      300.22     57.97 o 
  11   5   8      331.93      202.91     56.73 o 
  12   5   8      799.72      657.18     90.69 o 
 -12   6   8      770.25      860.32     46.74 o 
 -11   6   8      146.90      165.36     35.98 o 
 -10   6   8      400.82      407.86     31.34 o 
  -9   6   8      141.47      119.38     20.21 o 
  -8   6   8      109.18       82.93     17.64 o 
  -7   6   8      956.03      957.09     38.12 o 
  -6   6   8     3650.52     3624.39     91.20 o 
  -5   6   8      125.32      126.03     17.29 o 
  -4   6   8     1232.79     1237.79     41.36 o 
  -3   6   8      302.54      301.11     18.84 o 
  -2   6   8     1444.44     1563.83     52.58 o 
  -1   6   8     3261.78     3439.77     83.92 o 
   0   6   8       68.36       77.68     11.84 o 
   1   6   8     3527.07     3607.72     83.12 o 
   2   6   8     1520.26     1579.00     43.85 o 
   3   6   8      339.17      368.06     19.76 o 
   4   6   8     1178.13     1107.23     42.45 o 
   5   6   8      169.50      139.24     22.57 o 
   6   6   8     3717.21     3700.22    129.78 o 
   7   6   8      963.29      939.29     53.75 o 
   8   6   8       98.36       93.61     24.18 o 
   9   6   8      110.66       56.32     35.61 o 
  10   6   8      392.07      527.15     74.12 o 
  11   6   8      134.88      142.45     50.93 o 
  12   6   8      707.64      766.50     98.56 o 
 -12   7   8       42.72       49.98     22.91 o 
 -11   7   8       87.62       61.27     22.70 o 
 -10   7   8      810.51      902.15     70.53 o 
  -9   7   8      362.30      326.15     27.90 o 
  -8   7   8       13.53       13.60     15.48 o 
  -7   7   8      220.41      184.38     20.99 o 
  -6   7   8      184.44      158.88     19.22 o 
  -5   7   8      403.97      415.96     24.79 o 
  -4   7   8     2263.50     2238.88     60.50 o 
  -3   7   8      418.61      427.15     28.41 o 
  -2   7   8     3544.68     3450.46     96.78 o 
  -1   7   8     2324.61     2493.53     65.18 o 
   0   7   8        5.41       12.81     10.03 o 
   1   7   8     2357.56     2453.34     63.66 o 
   2   7   8     3407.23     3386.56     81.88 o 
   3   7   8      430.56      458.89     22.19 o 
   4   7   8     2244.90     2105.73     87.08 o 
   5   7   8      433.86      461.64     36.58 o 
   6   7   8      204.80      197.04     29.19 o 
   7   7   8      199.39      185.50     29.30 o 
   8   7   8       20.87       21.21     20.99 o 
   9   7   8      292.17      348.26     62.94 o 
  10   7   8      910.60      906.46     95.66 o 
  11   7   8       79.96       25.26     45.55 o 
  12   7   8       43.69       43.48     50.52 o 
 -11   8   8      164.69      165.42     33.35 o 
 -10   8   8      166.20      165.70     26.06 o 
  -9   8   8      183.51      226.51     26.22 o 
  -8   8   8      184.53      221.76     24.43 o 
  -7   8   8      990.82     1027.02     50.28 o 
  -6   8   8      536.55      542.45     55.04 o 
  -5   8   8      486.27      355.27     40.01 o 
  -4   8   8      647.03      699.77     37.68 o 
  -3   8   8       76.67       59.10     16.77 o 
  -2   8   8      586.40      604.27     31.29 o 
  -1   8   8     1806.85     1853.46     53.61 o 
   0   8   8       50.72       29.33     12.20 o 
   1   8   8     1764.88     1748.53     51.91 o 
   2   8   8      624.14      673.29     28.34 o 
   3   8   8      101.67       76.98     16.57 o 
   4   8   8      665.89      702.66     46.78 o 
   5   8   8      503.88      441.84     62.74 o 
   6   8   8      526.62      487.11     59.42 o 
   7   8   8     1024.28     1071.97     72.67 o 
   8   8   8      168.89      116.10     29.33 o 
   9   8   8      251.88      279.42     73.30 o 
  10   8   8      178.71      208.71     56.32 o 
  11   8   8      156.12      134.58     56.32 o 
 -11   9   8      167.61      185.73     33.60 o 
 -10   9   8       48.61        4.85     23.36 o 
  -9   9   8       17.45       23.36     22.00 o 
  -8   9   8       40.00        9.10     20.79 o 
  -7   9   8      692.48      738.66     44.87 o 
  -6   9   8      999.05     1001.19     50.23 o 
  -5   9   8      268.61      300.47     30.32 o 
  -4   9   8      375.24      370.98     31.44 o 
  -3   9   8       16.10       22.78     29.18 o 
  -2   9   8      557.63      537.07     61.14 o 
  -1   9   8     2927.66     2986.77     80.54 o 
   0   9   8       38.28       16.73     12.10 o 
   1   9   8     3068.12     3244.38     81.17 o 
   2   9   8      604.38      657.51     41.36 o 
   3   9   8       16.19       28.23     15.09 o 
   4   9   8      368.46      293.23     34.84 o 
   5   9   8      240.05      204.12     31.00 o 
   6   9   8     1049.69     1029.54     60.02 o 
   7   9   8      675.02      623.47     50.59 o 
   8   9   8       53.28       41.45     24.64 o 
   9   9   8       20.34        1.84     24.84 o 
  10   9   8       53.36       36.44     42.65 o 
  11   9   8      153.48      161.91     57.56 o 
 -10  10   8       97.38      103.54     31.19 o 
  -9  10   8      100.62       84.57     28.03 o 
  -8  10   8       76.72       67.84     25.86 o 
  -7  10   8      374.00      379.24     37.17 o 
  -6  10   8      376.76      416.95     41.10 o 
  -5  10   8       92.13       92.90     24.24 o 
  -4  10   8      751.23      755.91     52.94 o 
  -3  10   8       51.23       26.84     14.73 o 
  -2  10   8      599.56      636.32     33.09 o 
  -1  10   8      627.56      648.49     63.95 o 
   0  10   8      118.01      103.89     17.35 o 
   1  10   8      609.50      678.93     32.73 o 
   2  10   8      584.44      609.46     30.83 o 
   3  10   8       32.98       38.44     17.56 o 
   4  10   8      733.56      739.54    125.06 o 
   5  10   8      122.02       84.56     25.81 o 
   6  10   8      373.83      443.14     83.23 o 
   7  10   8      310.69      297.09     40.75 o 
   8  10   8       60.38       52.69     27.06 o 
   9  10   8       71.48       57.15     29.72 o 
  10  10   8       86.12      108.49     51.76 o 
  -9  11   8      262.75      295.73     49.89 o 
  -8  11   8        5.60       18.94     24.15 o 
  -7  11   8       62.53       77.84     27.34 o 
  -6  11   8      122.80      153.75     28.55 o 
  -5  11   8       82.74       86.78     24.30 o 
  -4  11   8      951.29      958.95     68.74 o 
  -3  11   8      254.28      261.98     26.12 o 
  -2  11   8     1035.17     1024.79     49.07 o 
  -1  11   8      127.38      128.87     20.36 o 
   0  11   8      138.47      124.76     19.07 o 
   1  11   8      122.16       72.71     17.41 o 
   2  11   8     1009.85      992.25     41.24 o 
   3  11   8      243.18      227.62     34.66 o 
   4  11   8      939.64      969.66     60.24 o 
   5  11   8       76.91       37.44     26.09 o 
   6  11   8      119.00      126.47     32.62 o 
   7  11   8       53.37       43.37     28.18 o 
   8  11   8        8.64       14.22     26.50 o 
   9  11   8      256.45      298.72     45.65 o 
  -8  12   8       17.80       -8.39     25.90 o 
  -7  12   8       68.70      104.37     29.40 o 
  -6  12   8      116.46      138.80     30.24 o 
  -5  12   8       80.04       66.24     26.04 o 
  -4  12   8      165.90      194.64     30.12 o 
  -3  12   8      153.74      165.29     23.61 o 
  -2  12   8      287.01      305.17     28.27 o 
  -1  12   8      203.76      228.12     25.10 o 
   0  12   8        4.94        7.07     15.78 o 
   1  12   8      194.99      198.43     23.30 o 
   2  12   8      311.30      360.83     98.14 o 
   3  12   8      175.55      226.56     36.51 o 
   4  12   8      146.67      156.30     32.93 o 
   5  12   8       79.15       36.85     27.08 o 
   6  12   8      120.83       87.21     31.62 o 
   7  12   8       88.74      106.20     34.68 o 
   8  12   8       15.85        7.04     28.36 o 
  -7  13   8      201.52      183.78     34.82 o 
  -6  13   8      213.35      135.92     31.35 o 
  -5  13   8       45.54       34.89     26.96 o 
  -4  13   8       54.59       26.09     23.83 o 
  -3  13   8       11.21       11.35     18.76 o 
  -2  13   8       64.24       85.78     21.32 o 
  -1  13   8      543.42      472.60     61.86 o 
   0  13   8       11.80       31.88     20.22 o 
   1  13   8      578.10      612.71     40.93 o 
   2  13   8       62.77       37.85     40.58 o 
   3  13   8       11.58       -9.19     24.00 o 
   4  13   8       51.94       17.91     25.90 o 
   5  13   8       39.18       52.93     29.12 o 
   6  13   8      235.40      202.75     39.38 o 
   7  13   8      203.65      257.81     44.36 o 
  -5  14   8        9.89       24.41     27.07 o 
  -4  14   8      184.67      226.52     35.30 o 
  -3  14   8       46.80       85.38     29.35 o 
  -2  14   8       47.24       19.28     28.83 o 
  -1  14   8       14.49       52.18     29.57 o 
   0  14   8       57.85       24.94     26.94 o 
   1  14   8       21.67       70.81     43.89 o 
   2  14   8       37.19        5.14     25.59 o 
   3  14   8       49.74       52.36     30.00 o 
   4  14   8      180.75       97.64     33.87 o 
   5  14   8       12.62       33.07     30.22 o 
  -1  15   8        3.12        3.67     29.63 o 
   0  15   8        0.16       22.24     28.33 o 
   1  15   8        4.36       13.67     42.65 o 
   1   0   9     4062.17     4017.49    100.80 o 
   2   0   9    12281.97    13743.45    321.63 o 
   3   0   9     3436.82     3011.30     78.27 o 
   4   0   9     2669.19     2683.50    113.46 o 
   5   0   9      437.88      427.47     36.85 o 
   6   0   9     3067.46     3234.97     92.83 o 
   7   0   9     1251.19     1206.50     40.58 o 
   8   0   9     2028.99     2045.33     59.12 o 
   9   0   9        3.17       -1.60     11.76 o 
  10   0   9        0.32       -6.63     12.91 o 
  11   0   9        2.25        6.39     18.59 o 
  12   0   9      973.68     1200.48     50.57 o 
  13   0   9       99.44       74.27     31.20 o 
 -13   1   9      450.91      448.90     43.34 o 
 -12   1   9      406.94      429.77     60.04 o 
 -11   1   9     1484.05     1470.05     64.80 o 
 -10   1   9     1707.30     1709.15     51.32 o 
  -9   1   9      223.41      212.90     24.64 o 
  -8   1   9      609.20      572.55     24.32 o 
  -7   1   9     3498.57     3477.19     70.67 o 
  -6   1   9     3494.03     3521.28     75.39 o 
  -5   1   9     2193.14     2190.36     51.75 o 
  -4   1   9     2663.57     2660.75     57.55 o 
  -3   1   9     1077.64      952.77     29.58 o 
  -2   1   9     3492.56     3815.86    125.43 o 
  -1   1   9     6106.82     7103.49    211.45 o 
   0   1   9     4697.93     5035.26    124.45 o 
   1   1   9     6264.83     7062.96    170.94 o 
   2   1   9     3582.20     4037.33     74.45 o 
   3   1   9     1097.98      976.31     38.24 o 
   4   1   9     2725.84     2656.46    115.95 o 
   5   1   9     2349.83     2424.11     77.30 o 
   6   1   9     3617.83     3429.16    175.58 o 
   7   1   9     3562.49     3561.01    124.21 o 
   8   1   9      714.28      679.16     59.42 o 
   9   1   9      211.29      184.54     20.37 o 
  10   1   9     1680.75     1645.92     55.18 o 
  11   1   9     1472.39     1459.32     62.60 o 
  12   1   9      425.97      443.14     40.23 o 
  13   1   9      475.24      429.83     41.12 o 
 -13   2   9       66.48       38.57     25.07 o 
 -12   2   9       51.60       30.01     23.84 o 
 -11   2   9      607.02      531.46     34.33 o 
 -10   2   9       10.84       20.06     14.10 o 
  -9   2   9      129.94      157.94     17.37 o 
  -8   2   9      784.12      800.31     31.07 o 
  -7   2   9      992.97     1011.69     30.05 o 
  -6   2   9     1761.12     1836.14     42.68 o 
  -5   2   9     3365.59     3247.40     68.90 o 
  -4   2   9     1114.11     1043.84     29.09 o 
  -3   2   9      875.69      850.31     24.88 o 
  -2   2   9    13873.04    14067.45    251.96 o 
  -1   2   9     3387.38     3496.44     78.09 o 
   0   2   9    23539.83    24729.44    571.85 o 
   1   2   9     3639.63     3771.96     92.34 o 
   2   2   9    13855.81    13965.34    327.69 o 
   3   2   9      896.43      932.92     60.67 o 
   4   2   9     1163.41     1029.46     42.87 o 
   5   2   9     3194.16     3155.19    118.85 o 
   6   2   9     1898.92     1999.69    112.22 o 
   7   2   9      960.10      900.25     74.95 o 
   8   2   9      746.00      652.62     68.74 o 
   9   2   9      165.94      181.05     29.22 o 
  10   2   9       11.21       46.79     34.78 o 
  11   2   9      588.33      563.79     94.33 o 
  12   2   9       46.33       71.11     29.50 o 
  13   2   9       69.50       96.01     39.93 o 
 -13   3   9      293.03      218.93     43.04 o 
 -12   3   9      438.67      489.44     41.71 o 
 -11   3   9     1037.36     1103.78     42.45 o 
 -10   3   9     1284.55     1146.43     47.10 o 
  -9   3   9      235.50      239.95     20.32 o 
  -8   3   9      902.81      920.22     42.58 o 
  -7   3   9     3796.22     3862.90     85.00 o 
  -6   3   9     2412.86     2346.77     56.18 o 
  -5   3   9     1170.68     1104.33     38.05 o 
  -4   3   9     1536.95     1530.63     42.82 o 
  -3   3   9     2279.80     2123.35     52.18 o 
  -2   3   9     1707.27     1751.48     44.28 o 
  -1   3   9     5975.61     6324.76    132.52 o 
   0   3   9     2042.88     2050.46     51.05 o 
   1   3   9     5790.46     6111.91    132.27 o 
   2   3   9     1634.65     1646.47     42.04 o 
   3   3   9     2069.98     1919.96     59.39 o 
   4   3   9     1549.06     1515.62     46.92 o 
   5   3   9     1116.48     1015.53     46.86 o 
   6   3   9     2364.50     2290.37     84.89 o 
   7   3   9     3894.14     3788.60    198.77 o 
   8   3   9      756.69      787.20     74.54 o 
   9   3   9      237.43      208.71     46.79 o 
  10   3   9     1324.23     1181.01     98.56 o 
  11   3   9     1017.91     1016.61     96.90 o 
  12   3   9      443.95      478.94     60.96 o 
  13   3   9      280.92      287.27     36.95 o 
 -12   4   9      630.78      692.73     68.33 o 
 -11   4   9      119.46      122.91     24.23 o 
 -10   4   9        5.19        0.60     16.33 o 
  -9   4   9      195.02      174.39     21.28 o 
  -8   4   9      990.86      953.10     34.39 o 
  -7   4   9      608.51      583.58     34.79 o 
  -6   4   9     3566.07     3584.89     79.38 o 
  -5   4   9     2167.84     2178.18     52.23 o 
  -4   4   9      855.60      818.00     42.39 o 
  -3   4   9     3033.82     2874.99     67.05 o 
  -2   4   9     5140.16     5383.64    117.18 o 
  -1   4   9     5273.88     5382.91    115.26 o 
   0   4   9      285.99      326.25     14.33 o 
   1   4   9     5331.80     5268.55    115.99 o 
   2   4   9     5134.24     5366.91    116.27 o 
   3   4   9     2812.89     2632.04     76.48 o 
   4   4   9      935.37      925.83     33.20 o 
   5   4   9     2208.27     2246.47     82.42 o 
   6   4   9     3640.11     3708.50    124.88 o 
   7   4   9      624.15      582.22     62.94 o 
   8   4   9      939.09     1113.51     86.55 o 
   9   4   9      206.35      221.96     48.86 o 
  10   4   9        4.07       38.93     37.68 o 
  11   4   9      132.18      228.58     57.56 o 
  12   4   9      654.34      734.20     93.59 o 
 -12   5   9      134.17      113.44     24.08 o 
 -11   5   9     1181.09     1079.04     48.03 o 
 -10   5   9     1507.73     1325.03     60.43 o 
  -9   5   9      160.49      140.59     20.39 o 
  -8   5   9      115.04       81.31     17.07 o 
  -7   5   9     1884.23     1789.12     56.06 o 
  -6   5   9     2090.24     2050.84     59.73 o 
  -5   5   9     1462.38     1467.03     45.87 o 
  -4   5   9     1420.80     1386.99     42.78 o 
  -3   5   9      334.34      303.26     22.55 o 
  -2   5   9      650.38      693.93     30.53 o 
  -1   5   9     1314.46     1434.64     47.77 o 
   0   5   9     3055.47     3105.49     65.01 o 
   1   5   9     1334.31     1478.85     40.99 o 
   2   5   9      596.94      639.32     24.04 o 
   3   5   9      371.50      372.07     22.40 o 
   4   5   9     1501.49     1449.34     47.32 o 
   5   5   9     1549.98     1499.96     63.97 o 
   6   5   9     2236.64     2185.46    115.53 o 
   7   5   9     1941.01     1867.21     80.75 o 
   8   5   9      144.01       44.31     34.37 o 
   9   5   9      178.47      142.86     44.72 o 
  10   5   9     1504.39     1426.99    111.39 o 
  11   5   9     1163.14     1006.68    103.52 o 
  12   5   9      141.30        5.38     43.07 o 
 -12   6   9      305.41      271.75     31.16 o 
 -11   6   9      164.67      158.88     25.36 o 
 -10   6   9      142.13      151.29     23.49 o 
  -9   6   9      100.44      102.47     20.47 o 
  -8   6   9      449.95      478.35     30.38 o 
  -7   6   9      598.22      527.11     30.09 o 
  -6   6   9      753.27      839.93     35.66 o 
  -5   6   9     2142.37     2255.63     61.65 o 
  -4   6   9      460.24      453.09     23.84 o 
  -3   6   9      430.54      401.49     35.09 o 
  -2   6   9     5416.54     5457.23    141.17 o 
  -1   6   9     1951.24     2001.23     55.79 o 
   0   6   9     4896.88     5075.29    114.87 o 
   1   6   9     2073.74     2143.49     55.10 o 
   2   6   9     5276.89     5432.39    120.82 o 
   3   6   9      369.37      355.33     23.52 o 
   4   6   9      427.67      484.89     35.29 o 
   5   6   9     2061.02     2069.72     85.95 o 
   6   6   9      803.69      815.49     58.18 o 
   7   6   9      567.67      518.33     72.26 o 
   8   6   9      410.36      330.04     58.39 o 
   9   6   9      130.65      189.66     50.11 o 
  10   6   9      137.31      204.98     53.00 o 
  11   6   9      151.42       96.90     48.86 o 
  12   6   9      290.10      364.82     71.23 o 
 -11   7   9      615.68      611.32     40.13 o 
 -10   7   9      535.99      539.58     36.55 o 
  -9   7   9      238.07      214.20     28.24 o 
  -8   7   9      736.45      719.46     36.59 o 
  -7   7   9     1467.73     1382.80     59.77 o 
  -6   7   9     1079.32     1046.91     75.97 o 
  -5   7   9      222.25      192.03     24.41 o 
  -4   7   9      717.85      774.86     37.61 o 
  -3   7   9     1446.76     1450.02     65.75 o 
  -2   7   9      841.07      856.02     37.37 o 
  -1   7   9     2085.37     2095.41     58.26 o 
   0   7   9        3.76       13.51     10.68 o 
   1   7   9     2117.65     2139.62     57.45 o 
   2   7   9      792.42      718.79     35.59 o 
   3   7   9     1397.11     1329.47     49.69 o 
   4   7   9      699.68      663.52     44.16 o 
   5   7   9      216.54      158.34     26.06 o 
   6   7   9     1028.39      908.18     55.28 o 
   7   7   9     1522.27     1504.37     70.93 o 
   8   7   9      594.92      561.93     73.71 o 
   9   7   9      255.10      287.80     58.80 o 
  10   7   9      595.45      540.40     77.85 o 
 -11   8   9      119.15      125.80     31.29 o 
 -10   8   9       47.62       28.69     23.83 o 
  -9   8   9      218.95      254.32     32.48 o 
  -8   8   9      248.03      249.57     30.70 o 
  -7   8   9       67.43       60.25     22.35 o 
  -6   8   9     1173.04     1151.96     52.43 o 
  -5   8   9     1894.13     2038.46     70.98 o 
  -4   8   9       26.78       33.03     16.62 o 
  -3   8   9     1097.50     1181.53     47.66 o 
  -2   8   9     1035.83     1075.26     66.34 o 
  -1   8   9     1892.52     1931.37     56.40 o 
   0   8   9      418.78      396.24     23.81 o 
   1   8   9     1992.38     1940.47     55.34 o 
   2   8   9      972.74      982.37     36.21 o 
   3   8   9      998.76     1002.69     47.76 o 
   4   8   9       49.28       27.69     19.43 o 
   5   8   9     1861.25     1907.12     84.79 o 
   6   8   9     1261.31     1151.90     62.02 o 
   7   8   9       87.91       93.55     58.60 o 
   8   8   9      216.36      215.63     33.72 o 
   9   8   9      272.45      294.01     61.29 o 
  10   8   9       48.34      115.53     48.04 o 
  11   8   9      123.00      190.90     59.63 o 
 -10   9   9      672.67      677.02     60.60 o 
  -9   9   9      201.95      161.66     31.01 o 
  -8   9   9        1.91      -24.69     19.27 o 
  -7   9   9      855.30      740.82     46.16 o 
  -6   9   9      405.70      402.12     35.75 o 
  -5   9   9      770.98      736.20     43.59 o 
  -4   9   9      612.96      588.66     80.19 o 
  -3   9   9        7.17       15.28     19.43 o 
  -2   9   9      123.67      133.34     18.37 o 
  -1   9   9        7.35        2.76     12.61 o 
   0   9   9      487.98      539.25     28.61 o 
   1   9   9        6.52       10.92     12.53 o 
   2   9   9      133.16      116.53     20.08 o 
   3   9   9        9.47       -1.71     14.65 o 
   4   9   9      647.67      687.15     48.70 o 
   5   9   9      800.14      830.49    109.74 o 
   6   9   9      443.87      512.15     44.74 o 
   7   9   9      839.07      776.02     54.12 o 
   8   9   9        3.04       16.18     24.59 o 
   9   9   9      223.89      197.53     55.90 o 
  10   9   9      672.11      685.75     91.10 o 
  -9  10   9       61.83       58.86     26.71 o 
  -8  10   9      339.71      317.16     37.29 o 
  -7  10   9      105.76      141.73     27.72 o 
  -6  10   9      291.28      310.16     45.58 o 
  -5  10   9      544.77      590.44     41.45 o 
  -4  10   9      324.40      298.53     31.21 o 
  -3  10   9      124.78      149.53     26.72 o 
  -2  10   9      996.49     1008.25     46.92 o 
  -1  10   9      386.66      376.31     27.02 o 
   0  10   9      984.76     1095.74     64.20 o 
   1  10   9      402.65      382.20     26.18 o 
   2  10   9      914.27      935.97     46.05 o 
   3  10   9      100.89      105.43     26.23 o 
   4  10   9      312.94      322.96     74.75 o 
   5  10   9      546.37      628.96    120.30 o 
   6  10   9      293.63      421.75     89.24 o 
   7  10   9      108.16      128.77     31.52 o 
   8  10   9      344.93      435.06     47.16 o 
   9  10   9       72.18      -30.23     39.75 o 
  -9  11   9       73.20      110.28     31.00 o 
  -8  11   9      251.90      192.87     46.87 o 
  -7  11   9      154.69      180.07     31.09 o 
  -6  11   9      181.91      186.30     31.29 o 
  -5  11   9       60.06       55.33     24.19 o 
  -4  11   9      404.04      397.19     31.12 o 
  -3  11   9      329.15      303.03     27.43 o 
  -2  11   9      171.36      174.01     22.51 o 
  -1  11   9      176.67      173.69     22.17 o 
   0  11   9        1.25        5.56     14.47 o 
   1  11   9      197.12      221.13     30.84 o 
   2  11   9      150.23      154.52     24.94 o 
   3  11   9      326.09      330.08     40.25 o 
   4  11   9      385.14      386.11     43.02 o 
   5  11   9       59.42       74.18     28.40 o 
   6  11   9      176.69      189.75     57.15 o 
   7  11   9      173.34      148.72     46.17 o 
   8  11   9      203.82      277.19     60.25 o 
   9  11   9       76.52       54.70     57.56 o 
  -7  12   9       66.02       35.94     26.76 o 
  -6  12   9      164.10      207.02     38.65 o 
  -5  12   9      378.45      402.08     39.82 o 
  -4  12   9       31.36       -5.00     18.25 o 
  -3  12   9      407.75      442.36     33.01 o 
  -2  12   9      314.23      224.08     25.62 o 
  -1  12   9      253.19      297.79     28.65 o 
   0  12   9      237.23      237.70     25.55 o 
   1  12   9      276.18      329.93     52.68 o 
   2  12   9      291.40      267.52     31.40 o 
   3  12   9      388.79      333.20     43.34 o 
   4  12   9       43.44       42.98     31.26 o 
   5  12   9      385.43      468.45     48.69 o 
   6  12   9      182.11      182.49     37.97 o 
   7  12   9       81.02      106.90     34.20 o 
  -6  13   9       61.40       64.89     39.36 o 
  -5  13   9      159.34      124.10     24.97 o 
  -4  13   9       47.98       59.47     22.01 o 
  -3  13   9      154.78      127.51     24.01 o 
  -2  13   9       49.59       24.18     19.46 o 
  -1  13   9       32.11       27.35     19.13 o 
   0  13   9      108.07      141.01     23.27 o 
   1  13   9       42.34       13.12     24.97 o 
   2  13   9       52.81       45.97     27.32 o 
   3  13   9      138.96      112.78     33.43 o 
   4  13   9       48.25       35.36     28.06 o 
   5  13   9      148.32      151.83     36.20 o 
   6  13   9       66.27       90.12     35.82 o 
  -4  14   9      113.88      110.04     34.58 o 
  -3  14   9       58.23       66.53     29.05 o 
  -2  14   9       38.53       54.56     26.52 o 
  -1  14   9       51.63       49.32     33.54 o 
   0  14   9      117.30      106.14     32.65 o 
   1  14   9       58.15       57.79     30.30 o 
   2  14   9       36.20       -9.05     25.88 o 
   3  14   9       48.52        8.44     29.40 o 
   4  14   9      107.38      119.11     34.46 o 
   0   0  10     9242.77     9094.52    268.88 o 
   1   0  10      369.66      342.69     18.17 o 
   2   0  10     5254.83     5897.77    144.71 o 
   3   0  10      119.90      116.89     18.47 o 
   4   0  10        2.50       -7.34     11.25 o 
   5   0  10     4372.17     4937.66    161.30 o 
   6   0  10     7109.62     7127.57    183.42 o 
   7   0  10      916.17      925.51     35.89 o 
   8   0  10      507.80      577.66     30.24 o 
   9   0  10      151.01      143.60     31.44 o 
  10   0  10     1079.39     1133.05     45.35 o 
  11   0  10     1744.34     1950.76     74.34 o 
  12   0  10      162.52      154.77     29.27 o 
  13   0  10      215.79      153.29     38.62 o 
 -13   1  10      213.88      240.36     34.46 o 
 -12   1  10       20.71       14.54     22.23 o 
 -11   1  10     1237.58     1265.02     51.06 o 
 -10   1  10      606.49      604.54     30.49 o 
  -9   1  10      192.16      174.20     21.18 o 
  -8   1  10     3207.08     3346.93     76.49 o 
  -7   1  10      590.58      660.20     26.89 o 
  -6   1  10     1961.76     1935.49     48.89 o 
  -5   1  10     8018.18     7996.98    152.68 o 
  -4   1  10      109.80      104.51     10.96 o 
  -3   1  10     3777.96     3729.21     89.12 o 
  -2   1  10     7037.97     6886.22    207.82 o 
  -1   1  10     7889.59     8593.27    255.74 o 
   0   1  10     5445.64     5491.31    118.77 o 
   1   1  10     7986.17     8607.10    206.75 o 
   2   1  10     6848.51     6858.11    124.68 o 
   3   1  10     3874.15     3779.10    118.04 o 
   4   1  10       73.86       79.66     11.65 o 
   5   1  10     7844.04     8090.27    357.78 o 
   6   1  10     2058.58     2077.54    115.53 o 
   7   1  10      593.23      472.49     56.32 o 
   8   1  10     3256.65     3247.12    122.04 o 
   9   1  10      169.77      160.24     20.26 o 
  10   1  10      596.66      583.92     33.80 o 
  11   1  10     1202.63     1283.39     58.81 o 
  12   1  10       15.17        2.26     21.95 o 
  13   1  10      207.90      258.09     35.33 o 
 -13   2  10      323.01      282.52     45.12 o 
 -12   2  10      115.70      112.01     27.23 o 
 -11   2  10      219.09      237.11     33.36 o 
 -10   2  10     1054.41     1037.86     45.65 o 
  -9   2  10      337.60      317.07     23.02 o 
  -8   2  10     1985.34     2151.91     61.75 o 
  -7   2  10      868.96      817.63     30.21 o 
  -6   2  10     1274.83     1279.06     36.86 o 
  -5   2  10     1438.97     1431.22     38.41 o 
  -4   2  10      127.01      161.24     12.84 o 
  -3   2  10     7317.25     6855.14    129.94 o 
  -2   2  10    11171.91    11741.07    213.22 o 
  -1   2  10       83.60      133.74      9.86 o 
   0   2  10     1320.67     1358.73     37.00 o 
   1   2  10       70.99      149.15     19.54 o 
   2   2  10    11337.06    11736.38    276.38 o 
   3   2  10     7140.02     6856.17    207.60 o 
   4   2  10      143.60      165.29     17.15 o 
   5   2  10     1319.85     1352.04     90.27 o 
   6   2  10     1302.69     1262.59     86.55 o 
   7   2  10      862.10      949.94     76.19 o 
   8   2  10     2097.92     2101.56    130.44 o 
   9   2  10      315.27      271.47     35.41 o 
  10   2  10     1060.88     1108.00     63.38 o 
  11   2  10      215.67      215.98     75.40 o 
  12   2  10      123.30       99.76     27.69 o 
  13   2  10      319.99      373.06     40.10 o 
 -12   3  10       52.61       79.55     31.82 o 
 -11   3  10     1490.26     1570.75     51.80 o 
 -10   3  10      754.95      731.53     33.97 o 
  -9   3  10      182.75      205.89     19.55 o 
  -8   3  10     1517.72     1396.29     43.12 o 
  -7   3  10      657.07      608.39     27.26 o 
  -6   3  10     4033.23     3991.88     95.80 o 
  -5   3  10     6244.26     6096.17    136.73 o 
  -4   3  10       32.13       25.40      9.82 o 
  -3   3  10     1724.59     1692.49     45.70 o 
  -2   3  10     3384.94     3327.82     78.05 o 
  -1   3  10     3560.22     3591.16     81.44 o 
   0   3  10     9413.47     9311.21    174.69 o 
   1   3  10     3542.25     3582.63     81.39 o 
   2   3  10     3513.28     3408.61     76.32 o 
   3   3  10     1756.81     1670.34     51.42 o 
   4   3  10       48.21       56.97     10.78 o 
   5   3  10     6228.61     6267.84    192.10 o 
   6   3  10     4015.89     3844.92    201.25 o 
   7   3  10      631.24      686.99     67.08 o 
   8   3  10     1393.90     1378.12    100.63 o 
   9   3  10      197.37       93.59     38.10 o 
  10   3  10      758.65      918.06     90.27 o 
  11   3  10     1515.30     1575.24    121.75 o 
  12   3  10       53.85       46.79     25.35 o 
 -12   4  10       25.51       27.53     21.54 o 
 -11   4  10     1345.39     1542.87     58.02 o 
 -10   4  10      743.86      700.65     38.87 o 
  -9   4  10      266.31      273.17     25.65 o 
  -8   4  10      600.57      611.13     52.78 o 
  -7   4  10     1347.14     1389.46     47.77 o 
  -6   4  10     3356.28     3284.24     84.93 o 
  -5   4  10     3727.34     3862.07     90.44 o 
  -4   4  10       72.11       36.95     10.40 o 
  -3   4  10      482.89      493.86     20.81 o 
  -2   4  10     1146.87     1163.82     34.78 o 
  -1   4  10      148.71      156.30     12.16 o 
   0   4  10     7488.24     7074.37    135.63 o 
   1   4  10      160.11      169.21     14.64 o 
   2   4  10     1159.50     1173.79     33.60 o 
   3   4  10      363.50      364.63     22.21 o 
   4   4  10       94.77       93.46     12.80 o 
   5   4  10     3449.93     3543.28    125.88 o 
   6   4  10     3430.36     3545.52    180.96 o 
   7   4  10     1343.67     1402.56    100.21 o 
   8   4  10      678.62      677.88     72.05 o 
   9   4  10      244.02      274.96     53.83 o 
  10   4  10      763.56      779.75     84.06 o 
  11   4  10     1311.58     1353.28    120.09 o 
  12   4  10       23.36       45.14     44.72 o 
 -12   5  10        3.80      -10.72     19.89 o 
 -11   5  10      282.02      261.67     31.68 o 
 -10   5  10      401.84      374.22     30.54 o 
  -9   5  10       66.63       40.84     17.78 o 
  -8   5  10     2572.21     2536.99     72.85 o 
  -7   5  10      352.90      319.99     24.98 o 
  -6   5  10      302.39      295.73     28.11 o 
  -5   5  10     3255.11     3301.98     83.64 o 
  -4   5  10      162.14      163.52     19.81 o 
  -3   5  10     2610.11     2529.23     76.08 o 
  -2   5  10     5390.84     5408.72    136.45 o 
  -1   5  10     1775.09     1766.10     49.37 o 
   0   5  10      709.06      702.29     27.15 o 
   1   5  10     1739.43     1682.55     46.52 o 
   2   5  10     5179.16     5150.07    115.99 o 
   3   5  10     2631.29     2591.45     75.04 o 
   4   5  10      168.52      163.22     16.48 o 
   5   5  10     3288.01     3326.39    117.68 o 
   6   5  10      325.93      356.16     43.48 o 
   7   5  10      347.94      332.11     54.25 o 
   8   5  10     2472.33     2309.02    150.32 o 
   9   5  10       82.12       47.21     36.85 o 
  10   5  10      409.37      394.22     65.43 o 
  11   5  10      279.73      224.03     58.80 o 
  12   5  10        8.60      -35.20     38.10 o 
 -12   6  10       59.66       65.66     23.86 o 
 -11   6  10      462.35      488.45     56.12 o 
 -10   6  10      801.85      746.24     40.93 o 
  -9   6  10      142.86      168.49     23.18 o 
  -8   6  10     1013.82     1067.87     44.20 o 
  -7   6  10      311.36      354.70     28.21 o 
  -6   6  10     1665.89     1621.83     53.16 o 
  -5   6  10     1568.18     1620.37     49.38 o 
  -4   6  10       13.73       26.44     14.63 o 
  -3   6  10     3278.76     3213.84     91.52 o 
  -2   6  10     1985.96     1975.32     64.40 o 
  -1   6  10       66.50       45.61     12.16 o 
   0   6  10     3327.16     3268.50     79.89 o 
   1   6  10       70.66       70.15     12.23 o 
   2   6  10     2059.12     2083.73     65.00 o 
   3   6  10     3218.89     3061.70     89.60 o 
   4   6  10       22.22       19.53     15.99 o 
   5   6  10     1405.66     1407.33     75.57 o 
   6   6  10     1749.00     1842.76     76.23 o 
   7   6  10      267.36      320.93     55.49 o 
   8   6  10     1078.64     1134.22     95.66 o 
   9   6  10      132.93      159.84     47.21 o 
  10   6  10      844.54      755.32     87.38 o 
  11   6  10      458.88      417.41     75.37 o 
  12   6  10       58.37       74.54     49.69 o 
 -11   7  10      910.98      936.38     48.56 o 
 -10   7  10      200.24      191.60     26.20 o 
  -9   7  10       71.22       82.49     31.08 o 
  -8   7  10      410.28      390.28     29.62 o 
  -7   7  10      384.88      378.80     34.67 o 
  -6   7  10     2226.32     2209.51     75.74 o 
  -5   7  10     3297.55     3375.33    100.30 o 
  -4   7  10       31.04       22.82     15.80 o 
  -3   7  10      273.21      232.87     23.90 o 
  -2   7  10      824.20      804.52     38.12 o 
  -1   7  10     1270.90     1216.80     41.00 o 
   0   7  10     5708.08     5596.24    127.52 o 
   1   7  10     1282.27     1142.58     38.52 o 
   2   7  10      838.58      885.01     40.92 o 
   3   7  10      273.07      298.54     24.30 o 
   4   7  10       43.31       50.19     19.85 o 
   5   7  10     3292.86     3199.37    121.64 o 
   6   7  10     2198.90     2106.05     90.38 o 
   7   7  10      357.69      404.25     39.96 o 
   8   7  10      398.50      175.99     50.52 o 
   9   7  10       68.92      107.67     44.72 o 
  10   7  10      193.36      294.42     65.01 o 
  11   7  10      876.52     1040.22    109.32 o 
 -11   8  10      291.07      257.45     38.00 o 
 -10   8  10      223.47      206.99     33.66 o 
  -9   8  10      285.02      309.93     35.50 o 
  -8   8  10      502.79      557.20     42.00 o 
  -7   8  10      573.39      613.63     63.13 o 
  -6   8  10      475.00      428.16     35.20 o 
  -5   8  10      995.80      973.61     57.38 o 
  -4   8  10        0.58        4.73     15.62 o 
  -3   8  10      645.15      613.18     35.90 o 
  -2   8  10      145.82      100.68     16.68 o 
  -1   8  10       52.82       55.17     14.39 o 
   0   8  10     1922.47     1893.48     55.89 o 
   1   8  10       41.49       18.17     12.39 o 
   2   8  10      186.24      175.14     21.65 o 
   3   8  10      557.36      600.95     34.22 o 
   4   8  10        1.44       -9.43     19.46 o 
   5   8  10      895.20     1007.62     57.25 o 
   6   8  10      441.03      420.45     55.49 o 
   7   8  10      550.48      518.36     70.40 o 
   8   8  10      585.62      654.28     81.16 o 
   9   8  10      308.87      392.98     68.74 o 
  10   8  10      253.57      200.01     56.73 o 
  11   8  10      282.86      288.63     72.05 o 
 -10   9  10      299.04      294.14     37.74 o 
  -9   9  10       71.40       88.62     27.61 o 
  -8   9  10      676.15      734.10     48.62 o 
  -7   9  10       82.17       80.91     24.91 o 
  -6   9  10        1.86       10.04     19.62 o 
  -5   9  10      524.86      461.87     36.83 o 
  -4   9  10      135.26       96.90     22.37 o 
  -3   9  10     1807.11     1809.35     82.71 o 
  -2   9  10     1356.15     1368.43     50.09 o 
  -1   9  10      398.59      400.94     26.62 o 
   0   9  10       45.86       55.38     15.01 o 
   1   9  10      387.34      428.16     26.22 o 
   2   9  10     1205.92     1221.61     81.30 o 
   3   9  10     1770.45     1965.35     84.95 o 
   4   9  10      149.79      187.35     30.54 o 
   5   9  10      566.24      505.43     44.57 o 
   6   9  10        2.66      -14.97     20.64 o 
   7   9  10       77.94       50.18     25.82 o 
   8   9  10      618.97      811.64     91.93 o 
   9   9  10       95.61      -28.99     37.68 o 
  10   9  10      305.75      239.35     63.36 o 
  -9  10  10       57.20       32.03     26.25 o 
  -8  10  10      289.91      262.01     35.21 o 
  -7  10  10       95.18       96.12     27.90 o 
  -6  10  10      506.36      457.92     39.71 o 
  -5  10  10      515.15      484.17     45.85 o 
  -4  10  10       86.53      116.95     29.63 o 
  -3  10  10      481.09      467.86     30.92 o 
  -2  10  10       75.18       53.64     17.27 o 
  -1  10  10       45.70       51.68     15.93 o 
   0  10  10     1544.51     1494.27     51.15 o 
   1  10  10       32.88       11.14     16.92 o 
   2  10  10       74.74       54.10     18.95 o 
   3  10  10      479.94      399.61     41.55 o 
   4  10  10       87.51       81.37     27.95 o 
   5  10  10      463.40      512.34     46.42 o 
   6  10  10      530.49      511.62     48.52 o 
   7  10  10       85.40       97.35     30.00 o 
   8  10  10      265.89      308.48     59.01 o 
   9  10  10       45.89       92.34     48.86 o 
  -8  11  10       35.78       33.93     26.85 o 
  -7  11  10       92.70       78.25     27.45 o 
  -6  11  10      305.08      304.25     50.98 o 
  -5  11  10      886.61      818.75     50.13 o 
  -4  11  10      141.42      167.46     29.90 o 
  -3  11  10       59.97       39.03     18.22 o 
  -2  11  10      173.53      193.14     23.25 o 
  -1  11  10      433.76      487.66     35.26 o 
   0  11  10     1119.39     1221.20     47.55 o 
   1  11  10      466.84      409.70     35.50 o 
   2  11  10      143.42      159.66     25.82 o 
   3  11  10       65.73       46.48     26.06 o 
   4  11  10      167.16      183.19     34.46 o 
   5  11  10      874.10      830.94    144.11 o 
   6  11  10      274.83      254.81     39.96 o 
   7  11  10       77.32      101.51     30.77 o 
   8  11  10       46.92       30.67     45.55 o 
  -7  12  10       91.91       64.78     28.20 o 
  -6  12  10       18.98        5.34     24.19 o 
  -5  12  10      176.88      181.78     28.69 o 
  -4  12  10       22.03       43.20     20.68 o 
  -3  12  10      371.83      370.04     31.20 o 
  -2  12  10      106.42      120.23     22.47 o 
  -1  12  10       14.83        0.03     17.36 o 
   0  12  10       66.84      125.98     26.27 o 
   1  12  10       14.38       16.44     20.73 o 
   2  12  10       91.70       98.90     30.25 o 
   3  12  10      332.79      312.77     41.57 o 
   4  12  10       23.71       30.22     26.92 o 
   5  12  10      155.99       82.62     31.45 o 
   6  12  10       13.67       55.88     29.40 o 
   7  12  10       77.55       83.28     33.48 o 
  -5  13  10       88.30       76.10     24.48 o 
  -4  13  10       66.29       24.46     21.12 o 
  -3  13  10      356.47      332.48     51.28 o 
  -2  13  10       61.66       64.62     22.47 o 
  -1  13  10      108.01      135.23     24.11 o 
   0  13  10       20.48       -6.62     21.59 o 
   1  13  10      100.80      116.32     26.95 o 
   2  13  10       53.95       30.36     33.96 o 
   3  13  10      332.28      398.96     47.57 o 
   4  13  10       63.55       77.43     31.18 o 
   5  13  10       92.74      141.21     36.60 o 
  -3  14  10       14.57       40.27     26.32 o 
  -2  14  10        4.35       28.44     21.10 o 
  -1  14  10       25.66       44.80     21.67 o 
   0  14  10      357.58      362.33     39.20 o 
   1  14  10       18.44       38.28     28.79 o 
   2  14  10        6.95      -10.18     26.60 o 
   3  14  10       19.05       17.79     28.23 o 
   1   0  11     9577.90    10451.43    248.70 o 
   2   0  11      484.92      511.79     26.15 o 
   3   0  11      606.11      570.38     38.72 o 
   4   0  11     1823.02     1861.04     73.35 o 
   5   0  11     2536.73     2605.89     96.90 o 
   6   0  11     5950.86     6517.14    170.85 o 
   7   0  11     5934.54     6117.86    138.43 o 
   8   0  11     2043.19     2010.70     60.01 o 
   9   0  11       20.30       17.60     15.31 o 
  10   0  11     1216.00     1412.30     51.29 o 
  11   0  11      321.25      337.71     35.12 o 
  12   0  11      645.99      767.95     49.54 o 
 -12   1  11      214.59      200.78     71.64 o 
 -11   1  11       39.88       29.07     26.92 o 
 -10   1  11       36.72       56.25     18.19 o 
  -9   1  11      267.03      305.54     25.54 o 
  -8   1  11      655.59      667.22     30.04 o 
  -7   1  11     2519.12     2443.80     60.90 o 
  -6   1  11     2392.60     2361.09     57.14 o 
  -5   1  11     1464.40     1510.93     40.42 o 
  -4   1  11     1026.95      948.55     29.07 o 
  -3   1  11      205.73      196.26     14.66 o 
  -2   1  11     6971.39     7167.48    219.37 o 
  -1   1  11     9910.45    10162.53    306.33 o 
   0   1  11       17.27        9.27      8.98 o 
   1   1  11     9976.68    10464.15    186.92 o 
   2   1  11     7032.04     7225.49    145.87 o 
   3   1  11      201.04      194.12     27.74 o 
   4   1  11      981.71      882.03     67.50 o 
   5   1  11     1511.00     1558.26     95.24 o 
   6   1  11     2381.76     2360.78    132.10 o 
   7   1  11     2621.20     2693.30    144.11 o 
   8   1  11      694.69      729.62     70.19 o 
   9   1  11      336.29      388.27     29.17 o 
  10   1  11       47.39       49.49     18.58 o 
  11   1  11       29.68       59.80     32.56 o 
  12   1  11      226.20      265.06     35.13 o 
 -12   2  11       67.20       59.06     31.72 o 
 -11   2  11      307.41      337.16     34.83 o 
 -10   2  11      725.57      706.20     37.70 o 
  -9   2  11      440.40      510.55     31.35 o 
  -8   2  11      143.58      160.41     18.05 o 
  -7   2  11     2874.81     2975.42     69.54 o 
  -6   2  11     2046.85     1999.41     50.62 o 
  -5   2  11      414.24      447.83     21.03 o 
  -4   2  11     4224.51     4326.80     87.89 o 
  -3   2  11      528.48      482.40     22.03 o 
  -2   2  11     3587.22     4004.52     79.43 o 
  -1   2  11     2875.28     3023.25     68.50 o 
   0   2  11      889.04      791.34     26.38 o 
   1   2  11     2885.76     3003.25     80.17 o 
   2   2  11     3432.70     3772.34    126.64 o 
   3   2  11      566.69      500.20     28.56 o 
   4   2  11     4138.88     4240.60    136.90 o 
   5   2  11      358.00      412.86     49.69 o 
   6   2  11     2026.96     2001.76    121.33 o 
   7   2  11     2859.99     2998.08    164.81 o 
   8   2  11      146.61      146.18     39.75 o 
   9   2  11      431.95      553.82    124.85 o 
  10   2  11      722.22      779.76     69.78 o 
  11   2  11      290.38      367.92     36.87 o 
  12   2  11       73.39       -2.03     22.30 o 
 -12   3  11      327.14      424.45    125.47 o 
 -11   3  11       34.62       13.35     19.32 o 
 -10   3  11       67.11       56.98     19.34 o 
  -9   3  11      218.69      202.32     20.73 o 
  -8   3  11      725.69      750.26     35.05 o 
  -7   3  11     1951.08     1951.22     58.65 o 
  -6   3  11     2250.77     2207.33     61.09 o 
  -5   3  11     1776.23     1702.42     49.63 o 
  -4   3  11     1972.63     1785.39     49.13 o 
  -3   3  11      288.02      268.84     34.55 o 
  -2   3  11     8668.14     8981.75    189.45 o 
  -1   3  11     8215.09     8353.33    178.52 o 
   0   3  11      601.51      578.70     20.77 o 
   1   3  11     8469.86     8605.38    178.79 o 
   2   3  11     8719.13     8966.72    219.86 o 
   3   3  11      242.45      209.64     25.55 o 
   4   3  11     1833.51     1654.54     52.75 o 
   5   3  11     1746.83     1763.24    108.49 o 
   6   3  11     2141.07     2006.31    126.71 o 
   7   3  11     2009.96     1970.29    123.40 o 
   8   3  11      753.04      594.23     70.40 o 
   9   3  11      175.17      160.26     44.72 o 
  10   3  11       40.82      106.84     40.17 o 
  11   3  11       30.77       71.23     44.72 o 
  12   3  11      339.02      414.17     40.28 o 
 -12   4  11      353.71      436.32     37.42 o 
 -11   4  11      287.74      232.47     28.40 o 
 -10   4  11      556.46      619.04     37.60 o 
  -9   4  11       23.06       48.06     17.57 o 
  -8   4  11      949.77      914.15     41.58 o 
  -7   4  11     4195.13     4166.09    119.06 o 
  -6   4  11     3409.45     3554.92    173.96 o 
  -5   4  11      647.58      613.46     34.41 o 
  -4   4  11     1127.57     1031.94     43.51 o 
  -3   4  11      615.08      536.88     28.72 o 
  -2   4  11      771.50      824.32     30.18 o 
  -1   4  11     5057.85     5268.00    115.41 o 
   0   4  11      532.72      598.72     24.22 o 
   1   4  11     4939.20     5199.43    115.99 o 
   2   4  11      692.57      710.00     56.47 o 
   3   4  11      578.60      537.95     26.70 o 
   4   4  11     1172.10     1162.33     64.53 o 
   5   4  11      669.78      653.71     69.78 o 
   6   4  11     3395.43     3614.26    190.07 o 
   7   4  11     4244.96     3942.64    213.68 o 
   8   4  11     1002.76     1194.68     91.93 o 
   9   4  11       22.16       -0.83     32.30 o 
  10   4  11      592.45      676.64     79.92 o 
  11   4  11      279.13      171.02     54.66 o 
  12   4  11      385.92      489.05     81.16 o 
 -12   5  11      109.06      127.90     26.08 o 
 -11   5  11      123.92      147.99     25.73 o 
 -10   5  11       17.00       10.76     17.86 o 
  -9   5  11      429.16      345.49     29.27 o 
  -8   5  11      101.25       78.16     18.71 o 
  -7   5  11     1416.78     1377.69     48.96 o 
  -6   5  11     1464.77     1421.43     55.54 o 
  -5   5  11     1604.65     1593.77     57.36 o 
  -4   5  11     1124.88     1134.73     46.53 o 
  -3   5  11      409.30      408.40     26.57 o 
  -2   5  11     3416.28     3499.04    129.74 o 
  -1   5  11     3786.92     3789.48     90.76 o 
   0   5  11      543.78      549.98     24.57 o 
   1   5  11     3858.10     3820.71     89.10 o 
   2   5  11     3279.88     3399.76     96.26 o 
   3   5  11      331.56      357.76     34.35 o 
   4   5  11     1223.01     1246.58     57.23 o 
   5   5  11     1511.26     1482.36     68.33 o 
   6   5  11     1424.42     1230.70     97.31 o 
   7   5  11     1498.11     1281.22    100.63 o 
   8   5  11      120.74      109.32     41.41 o 
   9   5  11      498.91      501.89     70.40 o 
  10   5  11       36.84      -10.35     34.37 o 
  11   5  11      121.03       84.89     51.76 o 
  12   5  11      110.31      151.15     56.73 o 
 -11   6  11      265.37      291.81     31.65 o 
 -10   6  11      269.52      250.59     28.81 o 
  -9   6  11      399.20      422.83     31.78 o 
  -8   6  11       43.35       41.13     17.35 o 
  -7   6  11     1823.35     1877.65     60.24 o 
  -6   6  11      247.03      289.98     28.92 o 
  -5   6  11      604.00      684.48     39.82 o 
  -4   6  11     2564.54     2684.14    100.64 o 
  -3   6  11      631.23      655.19     34.07 o 
  -2   6  11     2239.51     2405.29     88.94 o 
  -1   6  11     1373.32     1388.33     44.51 o 
   0   6  11       17.40       12.25     10.54 o 
   1   6  11     1426.13     1469.01     43.53 o 
   2   6  11     2087.70     2320.87     72.82 o 
   3   6  11      643.72      638.13     32.52 o 
   4   6  11     2614.71     2658.37    101.17 o 
   5   6  11      569.85      619.26     42.78 o 
   6   6  11      254.58      299.81     52.18 o 
   7   6  11     1826.98     1786.84    125.47 o 
   8   6  11       51.10       81.99     41.00 o 
   9   6  11      425.22      521.35     72.47 o 
  10   6  11      281.85      290.28     62.11 o 
  11   6  11      237.39      319.69     71.23 o 
 -11   7  11       12.54       21.22     24.69 o 
 -10   7  11       65.43       62.54     39.34 o 
  -9   7  11       90.42       93.44     25.60 o 
  -8   7  11      253.19      230.39     30.43 o 
  -7   7  11      778.69      790.44     45.29 o 
  -6   7  11      937.26      918.18     46.45 o 
  -5   7  11      720.10      763.73     41.43 o 
  -4   7  11     1148.47     1083.83     47.64 o 
  -3   7  11      107.68      100.18     19.34 o 
  -2   7  11     2383.04     2387.00     65.82 o 
  -1   7  11     3565.78     3464.64     86.84 o 
   0   7  11      262.03      255.27     20.10 o 
   1   7  11     3629.44     3470.43    101.07 o 
   2   7  11     2384.14     2318.16     74.61 o 
   3   7  11      129.38      128.21     26.32 o 
   4   7  11     1054.69      966.77     55.23 o 
   5   7  11      749.56      740.84     48.75 o 
   6   7  11      909.91      876.48    166.88 o 
   7   7  11      813.74      807.91     83.65 o 
   8   7  11      296.39      338.32     60.87 o 
   9   7  11       82.21       97.73     44.31 o 
  10   7  11       47.63       26.50     40.58 o 
  11   7  11       10.93       59.63     46.79 o 
 -10   8  11      290.81      302.72     37.40 o 
  -9   8  11       54.86       64.21     25.81 o 
  -8   8  11      217.28      190.39     29.75 o 
  -7   8  11     1400.30     1408.11     61.66 o 
  -6   8  11     1159.22     1373.47     72.89 o 
  -5   8  11       10.51       -7.86     16.98 o 
  -4   8  11      963.89     1021.38     47.95 o 
  -3   8  11      394.93      362.51     38.98 o 
  -2   8  11      340.01      386.05     25.78 o 
  -1   8  11      945.66      997.50     38.62 o 
   0   8  11      827.50      915.76     36.41 o 
   1   8  11      906.30     1007.56     45.13 o 
   2   8  11      292.05      306.16     27.20 o 
   3   8  11      382.35      342.21     37.42 o 
   4   8  11     1001.50     1006.27     57.76 o 
   5   8  11       15.83       16.69     20.79 o 
   6   8  11     1141.59     1203.97     66.56 o 
   7   8  11     1394.77     1298.20    109.32 o 
   8   8  11      229.89      252.19     56.73 o 
   9   8  11       51.24       34.78     41.00 o 
  10   8  11      305.06      418.24     74.54 o 
  -9   9  11      325.77      271.05     36.09 o 
  -8   9  11       21.71       24.80     22.99 o 
  -7   9  11      324.03      295.63     33.64 o 
  -6   9  11      311.32      257.99     31.33 o 
  -5   9  11      652.10      618.04     58.42 o 
  -4   9  11      707.46      671.93     41.99 o 
  -3   9  11      429.60      428.09     28.82 o 
  -2   9  11     1143.36     1120.29     43.60 o 
  -1   9  11      322.83      277.82     23.52 o 
   0   9  11      273.00      233.94     21.79 o 
   1   9  11      287.33      255.00     39.22 o 
   2   9  11     1034.89     1088.81     49.58 o 
   3   9  11      368.52      360.18     48.24 o 
   4   9  11      814.42      938.28     55.52 o 
   5   9  11      634.60      603.33     48.50 o 
   6   9  11      288.49      268.15     48.45 o 
   7   9  11      333.01      289.46     60.04 o 
   8   9  11       33.91        5.80     36.85 o 
   9   9  11      348.15      332.52     67.08 o 
  -9  10  11      215.31      259.78     37.38 o 
  -8  10  11       19.25       12.95     23.91 o 
  -7  10  11      297.43      310.85     36.77 o 
  -6  10  11      207.15      185.82     30.17 o 
  -5  10  11       33.76       35.40     21.67 o 
  -4  10  11      751.53      861.03    103.53 o 
  -3  10  11      363.68      378.65     34.89 o 
  -2  10  11      449.94      409.37     36.17 o 
  -1  10  11      162.38      162.94     21.42 o 
   0  10  11       47.19       28.79     19.15 o 
   1  10  11      166.35      240.34     31.96 o 
   2  10  11      404.75      437.76     62.19 o 
   3  10  11      374.61      401.75     61.29 o 
   4  10  11      788.97      854.84     58.07 o 
   5  10  11       39.61        8.09     22.39 o 
   6  10  11      232.23      237.30     53.83 o 
   7  10  11      293.66      257.06     58.39 o 
   8  10  11       24.87        6.63     41.41 o 
   9  10  11      244.10      253.84     64.19 o 
  -8  11  11      127.59       78.73     29.00 o 
  -7  11  11      160.30      121.16     31.30 o 
  -6  11  11      201.54      173.01     31.43 o 
  -5  11  11      366.70      346.40     37.73 o 
  -4  11  11      238.06      280.95     40.64 o 
  -3  11  11      285.77      270.93     27.96 o 
  -2  11  11      261.37      259.16     26.70 o 
  -1  11  11     1349.04     1254.57     49.38 o 
   0  11  11        6.36       11.26     25.20 o 
   1  11  11     1292.50     1177.62     83.18 o 
   2  11  11      280.21      238.30     36.59 o 
   3  11  11      316.31      371.40     42.54 o 
   4  11  11      221.24      172.89     34.59 o 
   5  11  11      383.18      312.39     42.39 o 
   6  11  11      207.06      233.21     38.32 o 
   7  11  11      162.26      219.70     38.91 o 
   8  11  11      142.59      100.21     53.42 o 
  -6  12  11      128.66      141.48     31.55 o 
  -5  12  11       17.21       21.86     21.19 o 
  -4  12  11      402.97      476.12     36.70 o 
  -3  12  11       55.19       63.84     21.53 o 
  -2  12  11      216.31      237.17     27.20 o 
  -1  12  11      137.09      138.70     22.94 o 
   0  12  11      133.31      175.23     50.28 o 
   1  12  11      146.87      161.05     30.95 o 
   2  12  11      202.31      235.81     37.62 o 
   3  12  11       52.80       11.84     25.35 o 
   4  12  11      421.90      556.32     53.95 o 
   5  12  11       18.03        4.83     32.71 o 
   6  12  11      117.21      151.24     49.69 o 
  -5  13  11       89.04       68.17     24.21 o 
  -4  13  11      149.81      125.67     25.98 o 
  -3  13  11       25.40        8.96     19.76 o 
  -2  13  11      263.93      269.32     30.18 o 
  -1  13  11       36.87       29.03     23.78 o 
   0  13  11       37.50       35.27     35.71 o 
   1  13  11       47.20       29.42     27.23 o 
   2  13  11      249.68      262.89     40.94 o 
   3  13  11       17.59       24.12     30.14 o 
   4  13  11      165.93      166.54     37.48 o 
   5  13  11       90.03       41.73     30.25 o 
  -2  14  11       21.45       39.46     21.81 o 
  -1  14  11       70.93       95.17     28.39 o 
   0  14  11       23.74       43.76     40.44 o 
   1  14  11       61.99       67.91     31.33 o 
   2  14  11       17.21       51.70     31.69 o 
   0   0  12      617.13      600.69     51.56 o 
   1   0  12     4025.59     4336.40    111.41 o 
   2   0  12     5803.47     6089.47    151.22 o 
   3   0  12        9.16        9.88     14.70 o 
   4   0  12     3134.83     3262.14    114.90 o 
   5   0  12     3786.63     3833.90    132.78 o 
   6   0  12     2031.19     2214.21     72.91 o 
   7   0  12     1216.24     1302.80     51.36 o 
   8   0  12        2.67        4.54     19.07 o 
   9   0  12      414.80      476.17     31.22 o 
  10   0  12        1.56       20.56     16.67 o 
  11   0  12      662.81      705.91     40.04 o 
  12   0  12        2.56        1.88     23.66 o 
 -12   1  12      229.44      205.24     39.93 o 
 -11   1  12      391.33      371.77     36.86 o 
 -10   1  12      155.10      252.69     25.03 o 
  -9   1  12      369.68      389.83     28.61 o 
  -8   1  12       99.87      104.01     16.19 o 
  -7   1  12     8408.25     8200.91    161.29 o 
  -6   1  12     1830.24     1982.94     51.29 o 
  -5   1  12      314.06      319.33     20.50 o 
  -4   1  12      730.53      746.09     26.22 o 
  -3   1  12      597.22      568.85     23.33 o 
  -2   1  12      550.64      631.24     24.22 o 
  -1   1  12     3375.96     3648.60    118.59 o 
   0   1  12      284.46      230.52     14.41 o 
   1   1  12     3319.84     3574.34     78.64 o 
   2   1  12      523.04      582.71     31.64 o 
   3   1  12      494.83      454.27     48.45 o 
   4   1  12      633.78      656.76     58.39 o 
   5   1  12      327.19      327.14     43.89 o 
   6   1  12     1902.45     1894.09    117.19 o 
   7   1  12     8515.79     8197.10    376.00 o 
   8   1  12      126.91      129.86     32.30 o 
   9   1  12      389.74      382.44     29.16 o 
  10   1  12      140.06      144.99     22.69 o 
  11   1  12      411.49      403.02     38.90 o 
  12   1  12      241.53      221.69     33.67 o 
 -12   2  12      269.91      265.02     65.01 o 
 -11   2  12       88.64       67.52     32.60 o 
 -10   2  12       47.88       33.06     17.72 o 
  -9   2  12       82.19       61.57     17.48 o 
  -8   2  12      642.89      680.85     30.54 o 
  -7   2  12     4528.63     4516.00     97.48 o 
  -6   2  12      647.45      702.42     28.96 o 
  -5   2  12     1624.46     1726.79     45.02 o 
  -4   2  12     1509.42     1521.70     40.13 o 
  -3   2  12     1374.74     1425.21     36.78 o 
  -2   2  12     1314.19     1342.38     34.63 o 
  -1   2  12    10788.26    11073.53    227.14 o 
   0   2  12       90.55      100.33      9.66 o 
   1   2  12    10963.09    11455.42    268.26 o 
   2   2  12     1331.12     1310.59     54.08 o 
   3   2  12     1328.79     1337.80     55.12 o 
   4   2  12     1536.40     1625.34     98.14 o 
   5   2  12     1691.20     1705.26    107.25 o 
   6   2  12      666.90      532.53     61.70 o 
   7   2  12     4590.81     4614.73    231.48 o 
   8   2  12      594.38      496.92     64.60 o 
   9   2  12       93.13       73.21     25.90 o 
  10   2  12       38.58       29.13     24.75 o 
  11   2  12       83.23      108.80     26.57 o 
  12   2  12      286.72      341.41     40.84 o 
 -12   3  12      237.59      187.28     39.77 o 
 -11   3  12      584.38      599.62     52.22 o 
 -10   3  12      234.99      289.17     32.64 o 
  -9   3  12      281.54      323.08     34.47 o 
  -8   3  12      435.02      436.37     34.24 o 
  -7   3  12     3778.06     4013.72    115.55 o 
  -6   3  12     1925.76     1934.64     65.63 o 
  -5   3  12      683.46      651.64     30.36 o 
  -4   3  12     1159.05     1149.27     51.40 o 
  -3   3  12      765.01      791.46     29.55 o 
  -2   3  12     1595.61     1705.17     46.95 o 
  -1   3  12     1504.88     1533.82     43.40 o 
   0   3  12      516.89      436.37     18.25 o 
   1   3  12     1593.48     1632.34     43.89 o 
   2   3  12     1604.29     1652.06     53.87 o 
   3   3  12      849.10      848.64     50.79 o 
   4   3  12     1146.01     1103.60     52.00 o 
   5   3  12      672.16      608.31     63.77 o 
   6   3  12     1905.00     1854.75    119.67 o 
   7   3  12     3774.42     3663.13    204.15 o 
   8   3  12      411.66      412.03     60.87 o 
   9   3  12      311.43      368.55     61.29 o 
  10   3  12      217.27      261.20     37.33 o 
  11   3  12      577.80      648.89     86.55 o 
  12   3  12      249.71      217.38     33.82 o 
 -11   4  12      185.52      127.19     29.05 o 
 -10   4  12      149.90      123.39     26.20 o 
  -9   4  12      375.09      412.82     72.14 o 
  -8   4  12      125.24      133.66     24.26 o 
  -7   4  12     1047.37     1029.27     58.33 o 
  -6   4  12     1214.55     1294.73     52.36 o 
  -5   4  12     1726.43     1725.39     61.59 o 
  -4   4  12     2155.19     2317.91    113.08 o 
  -3   4  12       69.73       60.04     14.96 o 
  -2   4  12     5369.20     5479.13    138.93 o 
  -1   4  12     2934.83     2957.15     73.39 o 
   0   4  12      293.58      266.34     14.82 o 
   1   4  12     2837.08     2922.66     85.19 o 
   2   4  12     5119.61     5207.02    139.18 o 
   3   4  12       50.52       56.57     13.00 o 
   4   4  12     2217.30     2167.92     67.47 o 
   5   4  12     1748.79     1727.21    112.22 o 
   6   4  12     1217.71     1311.87     98.14 o 
   7   4  12     1090.11     1076.25     90.27 o 
   8   4  12      118.11      125.47     43.07 o 
   9   4  12      349.07      411.20     64.60 o 
  10   4  12      107.20       53.83     42.24 o 
  11   4  12      200.47      217.82     62.11 o 
 -11   5  12      212.34      141.28     25.49 o 
 -10   5  12      180.30      172.66     25.03 o 
  -9   5  12      164.39      188.10     28.56 o 
  -8   5  12      156.41      161.02     25.89 o 
  -7   5  12     2960.14     2783.39     91.16 o 
  -6   5  12     1221.45     1277.90     53.70 o 
  -5   5  12       73.26       61.71     18.13 o 
  -4   5  12      547.66      573.21     33.57 o 
  -3   5  12     1416.26     1461.45     51.75 o 
  -2   5  12      273.64      302.04     23.31 o 
  -1   5  12     1562.07     1589.10     47.84 o 
   0   5  12      250.45      237.55     17.73 o 
   1   5  12     1620.46     1662.45     56.26 o 
   2   5  12      269.58      252.25     21.90 o 
   3   5  12     1309.30     1313.17     48.65 o 
   4   5  12      526.16      526.91     50.11 o 
   5   5  12       77.94       45.14     30.64 o 
   6   5  12     1249.20     1229.46     96.90 o 
   7   5  12     3009.39     2976.96    169.37 o 
   8   5  12      125.09       46.38     35.20 o 
   9   5  12      195.60      213.26     52.59 o 
  10   5  12      155.13      100.21     48.04 o 
  11   5  12      195.56      108.08     53.42 o 
 -11   6  12      103.51       42.11     27.05 o 
 -10   6  12      113.66       95.47     22.63 o 
  -9   6  12      154.25      157.25     23.64 o 
  -8   6  12      723.51      683.22     54.57 o 
  -7   6  12     1426.50     1488.52     61.02 o 
  -6   6  12      281.54      198.64     25.87 o 
  -5   6  12      621.05      640.07     37.98 o 
  -4   6  12      592.79      587.15     35.52 o 
  -3   6  12      632.18      738.39     60.11 o 
  -2   6  12      895.81      919.07     43.97 o 
  -1   6  12     4106.10     4131.49    100.04 o 
   0   6  12      148.94      156.25     16.67 o 
   1   6  12     4150.22     4195.95    116.57 o 
   2   6  12      901.52      966.26     40.86 o 
   3   6  12      599.49      611.75     32.68 o 
   4   6  12      672.44      667.72     88.41 o 
   5   6  12      683.01      681.38     44.87 o 
   6   6  12      286.35      286.97     53.83 o 
   7   6  12     1446.67     1386.82    109.32 o 
   8   6  12      678.68      660.49     79.92 o 
   9   6  12      158.84       97.73     46.38 o 
  10   6  12       96.10       27.74     41.41 o 
  11   6  12      108.08       91.10     50.11 o 
 -10   7  12      196.25      172.77     31.55 o 
  -9   7  12      137.24      122.92     28.79 o 
  -8   7  12       48.77       32.88     22.25 o 
  -7   7  12      748.56      808.94     46.12 o 
  -6   7  12      488.17      490.97     46.69 o 
  -5   7  12      188.70      177.11     24.72 o 
  -4   7  12     1368.56     1418.95     57.35 o 
  -3   7  12      374.70      388.14     29.43 o 
  -2   7  12     1508.11     1484.31     49.34 o 
  -1   7  12      272.40      243.08     21.12 o 
   0   7  12      237.85      221.28     19.77 o 
   1   7  12      279.10      306.09     26.20 o 
   2   7  12     1532.63     1536.60     72.35 o 
   3   7  12      390.79      363.69     27.46 o 
   4   7  12     1324.96     1334.41     66.50 o 
   5   7  12      184.59      183.61     29.30 o 
   6   7  12      491.77      513.90     67.91 o 
   7   7  12      800.68      722.19     82.41 o 
   8   7  12       43.69       16.56     34.78 o 
   9   7  12      145.28       88.20     44.72 o 
  10   7  12      199.55      287.80     65.43 o 
 -10   8  12       45.17       40.28     26.40 o 
  -9   8  12       85.13       84.21     27.43 o 
  -8   8  12      293.03      277.40     34.44 o 
  -7   8  12      269.80      294.87     33.25 o 
  -6   8  12      534.70      548.61     40.13 o 
  -5   8  12      464.56      435.10     35.29 o 
  -4   8  12      765.66      780.15     43.99 o 
  -3   8  12       16.19       39.89     17.43 o 
  -2   8  12     2874.53     2904.01     76.94 o 
  -1   8  12     1231.58     1205.58     43.01 o 
   0   8  12      442.01      471.97     33.23 o 
   1   8  12     1147.49     1048.30     48.46 o 
   2   8  12     2659.80     2556.98     85.73 o 
   3   8  12       26.59       20.40     25.88 o 
   4   8  12      864.56      946.92     55.59 o 
   5   8  12      477.95      447.00     41.57 o 
   6   8  12      534.57      536.67     73.30 o 
   7   8  12      295.73      279.52     57.56 o 
   8   8  12      264.32      200.01     56.32 o 
   9   8  12       81.24       85.72     46.79 o 
  10   8  12       32.34       69.57     48.04 o 
  -9   9  12       66.31       78.14     28.51 o 
  -8   9  12      102.14      129.89     29.14 o 
  -7   9  12      253.44      178.74     29.55 o 
  -6   9  12      459.39      443.65     38.32 o 
  -5   9  12       95.69       70.74     22.37 o 
  -4   9  12      162.87      145.84     25.51 o 
  -3   9  12      802.95      850.23     39.77 o 
  -2   9  12       14.15       22.15     15.50 o 
  -1   9  12      495.47      480.23     29.52 o 
   0   9  12      199.22      170.75     23.95 o 
   1   9  12      516.58      492.86     39.74 o 
   2   9  12       17.48       22.11     18.80 o 
   3   9  12      780.66      831.46    122.37 o 
   4   9  12      191.83      143.51     41.41 o 
   5   9  12       96.03       82.20     26.36 o 
   6   9  12      497.37      508.87     46.31 o 
   7   9  12      258.82      179.72     52.18 o 
   8   9  12       85.32       47.21     42.24 o 
   9   9  12       75.19       93.17     48.04 o 
  -8  10  12      120.91       92.94     28.69 o 
  -7  10  12      198.70      137.98     29.70 o 
  -6  10  12      129.48      130.38     28.97 o 
  -5  10  12      155.29      159.50     28.29 o 
  -4  10  12      219.00      172.24     31.03 o 
  -3  10  12       20.35       53.32     18.83 o 
  -2  10  12      496.98      442.34     30.90 o 
  -1  10  12     1062.16     1069.01     44.46 o 
   0  10  12      177.58      134.87     38.43 o 
   1  10  12     1029.01     1121.25     52.75 o 
   2  10  12      519.80      503.72     42.89 o 
   3  10  12       28.50       72.05     27.19 o 
   4  10  12      268.08      255.40     90.48 o 
   5  10  12      182.60      205.97     37.48 o 
   6  10  12      115.35       95.02     29.66 o 
   7  10  12      195.47      168.12     53.00 o 
   8  10  12      117.01       74.95     50.11 o 
  -7  11  12      189.17      152.92     32.14 o 
  -6  11  12       76.26       66.99     41.02 o 
  -5  11  12       85.68       84.62     26.77 o 
  -4  11  12      425.15      410.05     38.85 o 
  -3  11  12      275.77      318.02     29.32 o 
  -2  11  12      203.16      189.49     24.87 o 
  -1  11  12       69.62       70.30     23.58 o 
   0  11  12      131.56      177.53     28.79 o 
   1  11  12       69.30       50.21     22.14 o 
   2  11  12      207.03      222.89     62.32 o 
   3  11  12      284.50      253.85    100.42 o 
   4  11  12      409.06      441.64     55.70 o 
   5  11  12       93.52      112.70     32.07 o 
   6  11  12       78.44       90.95     32.11 o 
   7  11  12      190.55      158.60     55.90 o 
  -6  12  12      159.26      117.80     58.80 o 
  -5  12  12       71.07       71.05     23.35 o 
  -4  12  12      103.13      101.53     23.60 o 
  -3  12  12       86.48       79.97     21.99 o 
  -2  12  12      381.81      375.78     32.64 o 
  -1  12  12      256.24      250.22     37.21 o 
   0  12  12      246.25      224.05     30.97 o 
   1  12  12      228.71      209.16     30.89 o 
   2  12  12      342.48      332.11     43.90 o 
   3  12  12       90.23       62.85     29.08 o 
   4  12  12      112.17      120.02     34.37 o 
   5  12  12       65.44       67.59     31.39 o 
   6  12  12      152.76      164.33     37.18 o 
  -4  13  12       42.77       54.80     23.23 o 
  -3  13  12       88.41      101.35     24.39 o 
  -2  13  12        4.80       16.02     23.37 o 
  -1  13  12       60.42       32.81     24.27 o 
   0  13  12        1.15      -28.90     21.00 o 
   1  13  12       60.55       79.36     30.60 o 
   2  13  12        7.29      -23.40     26.06 o 
   3  13  12       83.88       63.02     48.04 o 
   4  13  12       54.35        0.00     28.11 o 
   1   0  13      642.19      586.40     26.42 o 
   2   0  13     1053.67     1059.35     49.44 o 
   3   0  13     1873.37     1698.12     69.64 o 
   4   0  13       22.95       17.53     15.51 o 
   5   0  13       25.24       32.33     18.19 o 
   6   0  13      370.23      380.47     29.40 o 
   7   0  13      427.35      366.64     26.24 o 
   8   0  13     1988.13     1973.18     65.87 o 
   9   0  13       21.13       13.97     15.86 o 
  10   0  13      389.48      387.74     31.26 o 
  11   0  13       42.35       36.40     20.72 o 
  12   0  13        2.02        0.26     24.04 o 
 -12   1  13       81.53       50.98     64.60 o 
 -11   1  13      740.73      807.70     50.62 o 
 -10   1  13       36.42       29.78     21.58 o 
  -9   1  13        6.60       -6.98     15.45 o 
  -8   1  13      900.22      926.24     35.77 o 
  -7   1  13      545.67      598.26     28.85 o 
  -6   1  13     1988.31     1926.11     50.80 o 
  -5   1  13     2368.97     2400.10     57.91 o 
  -4   1  13       39.19       26.48     10.83 o 
  -3   1  13     2040.23     1889.93     50.73 o 
  -2   1  13      200.20      142.55     13.81 o 
  -1   1  13      112.82      123.45     12.46 o 
   0   1  13     2196.62     2138.14     47.72 o 
   1   1  13      153.96      182.36     14.69 o 
   2   1  13      152.22       96.10     16.16 o 
   3   1  13     1987.05     1832.39    108.91 o 
   4   1  13       38.18       50.52     24.85 o 
   5   1  13     2451.69     2527.25    137.48 o 
   6   1  13     1963.94     1852.68    117.60 o 
   7   1  13      585.90      504.79     60.46 o 
   8   1  13      918.88      933.35     56.05 o 
   9   1  13       13.12       19.82     16.39 o 
  10   1  13       17.50       30.62     18.55 o 
  11   1  13      724.27      803.92     50.51 o 
  12   1  13       81.40       52.43     28.29 o 
 -11   2  13     1321.40     1432.41     79.48 o 
 -10   2  13      312.94      253.41     40.58 o 
  -9   2  13        0.01        3.12     15.43 o 
  -8   2  13      232.00      208.59     20.98 o 
  -7   2  13      524.18      558.15     27.12 o 
  -6   2  13     1186.23     1196.96     37.63 o 
  -5   2  13     3345.34     3488.31     76.69 o 
  -4   2  13       58.46       61.28     11.45 o 
  -3   2  13       57.79       28.38     10.79 o 
  -2   2  13      207.28      190.76     13.75 o 
  -1   2  13     1279.45     1280.09     36.80 o 
   0   2  13     1690.60     1758.55     41.19 o 
   1   2  13     1266.71     1342.96     56.29 o 
   2   2  13      240.98      231.31     21.86 o 
   3   2  13       76.05       54.25     23.60 o 
   4   2  13       52.08       41.82     25.26 o 
   5   2  13     3363.36     3410.53    182.20 o 
   6   2  13     1245.34     1308.97     93.59 o 
   7   2  13      525.12      474.97     60.46 o 
   8   2  13      177.15      168.95     45.97 o 
   9   2  13        0.32        5.16     21.80 o 
  10   2  13      321.86      321.09     29.22 o 
  11   2  13     1306.33     1442.54     65.85 o 
 -11   3  13      234.46      309.51     36.21 o 
 -10   3  13       89.05       61.70     23.58 o 
  -9   3  13      113.34       96.69     23.34 o 
  -8   3  13      642.14      691.31     51.79 o 
  -7   3  13      511.03      546.45     45.25 o 
  -6   3  13      748.57      646.89     37.67 o 
  -5   3  13     1163.47     1162.59     47.79 o 
  -4   3  13      113.78      151.51     19.75 o 
  -3   3  13     2625.64     2557.93     66.24 o 
  -2   3  13      465.07      456.08     27.91 o 
  -1   3  13       22.07        3.47      8.09 o 
   0   3  13      468.37      400.18     20.52 o 
   1   3  13       25.89        4.48     12.96 o 
   2   3  13      410.57      354.42     32.39 o 
   3   3  13     2721.08     2551.72     95.32 o 
   4   3  13      122.60      109.48     20.50 o 
   5   3  13     1076.78      952.02     81.99 o 
   6   3  13      726.50      698.17     69.57 o 
   7   3  13      564.50      555.72     65.84 o 
   8   3  13      599.39      552.82     71.23 o 
   9   3  13       60.30       13.67     33.13 o 
  10   3  13       62.17       51.42     27.28 o 
  11   3  13      228.36      212.02     57.15 o 
 -11   4  13      107.81      130.02     34.26 o 
 -10   4  13      460.45      416.91     38.52 o 
  -9   4  13       36.64       45.85     22.29 o 
  -8   4  13     1807.92     1855.87     71.52 o 
  -7   4  13      177.67      106.96     23.82 o 
  -6   4  13      318.05      302.02     28.65 o 
  -5   4  13      603.31      635.40     36.43 o 
  -4   4  13      240.79      254.76     24.48 o 
  -3   4  13     1328.74     1218.33     48.02 o 
  -2   4  13      680.15      705.53     33.40 o 
  -1   4  13     1374.43     1391.66     42.81 o 
   0   4  13        5.64       -7.93      8.84 o 
   1   4  13     1382.29     1299.04     48.88 o 
   2   4  13      593.36      589.80     31.14 o 
   3   4  13     1366.28     1319.11     52.27 o 
   4   4  13      248.31      295.25     48.86 o 
   5   4  13      635.91      587.19     67.08 o 
   6   4  13      293.47      289.87     51.35 o 
   7   4  13      174.06      211.60     49.28 o 
   8   4  13     1776.18     1924.74    129.61 o 
   9   4  13       17.95        0.41     33.13 o 
  10   4  13      447.97      390.08     68.74 o 
  11   4  13      111.23      113.88     52.18 o 
 -11   5  13      361.29      303.26     42.49 o 
 -10   5  13      171.22      148.53     29.85 o 
  -9   5  13       16.31       -2.77     20.79 o 
  -8   5  13      541.85      577.65     41.43 o 
  -7   5  13      653.96      653.90     41.51 o 
  -6   5  13     1273.47     1308.87     55.04 o 
  -5   5  13     1089.45     1146.42     49.27 o 
  -4   5  13      105.43      110.32     19.36 o 
  -3   5  13      888.64      770.07     37.95 o 
  -2   5  13      494.52      518.59     31.98 o 
  -1   5  13      273.81      318.84     21.46 o 
   0   5  13     1157.73     1157.52     46.71 o 
   1   5  13      331.66      379.15     26.52 o 
   2   5  13      413.22      420.48     30.61 o 
   3   5  13      910.47      851.03     43.32 o 
   4   5  13      103.07      135.00     38.51 o 
   5   5  13     1120.96     1108.55     91.10 o 
   6   5  13     1245.75     1241.89     98.97 o 
   7   5  13      692.24      689.06     76.61 o 
   8   5  13      612.10      696.52     79.51 o 
   9   5  13       22.09       26.92     38.51 o 
  10   5  13      127.79      128.79     49.28 o 
  11   5  13      368.07      321.76     68.74 o 
 -10   6  13      142.26      117.77     29.25 o 
  -9   6  13        5.10       -0.62     20.99 o 
  -8   6  13      125.55      112.48     25.71 o 
  -7   6  13      153.77      178.32     26.78 o 
  -6   6  13      488.98      483.73     36.88 o 
  -5   6  13     1137.12     1070.71     57.33 o 
  -4   6  13      100.42      112.53     21.12 o 
  -3   6  13      464.01      408.17     29.79 o 
  -2   6  13      634.02      612.69     33.60 o 
  -1   6  13      878.16      903.92     35.17 o 
   0   6  13      831.51      873.73     65.89 o 
   1   6  13      833.54      863.41     69.69 o 
   2   6  13      666.77      588.78     33.65 o 
   3   6  13      467.23      463.54     29.45 o 
   4   6  13       82.08       64.72     21.35 o 
   5   6  13     1208.44     1173.56     94.83 o 
   6   6  13      528.21      477.04     66.26 o 
   7   6  13      164.60      181.79     48.86 o 
   8   6  13       78.61       90.69     42.24 o 
   9   6  13        9.50       17.81     39.75 o 
  10   6  13      154.08      106.01     51.35 o 
 -10   7  13       75.32       67.04     27.35 o 
  -9   7  13       99.29      122.01     27.15 o 
  -8   7  13      646.20      702.43     46.28 o 
  -7   7  13      196.88      188.50     28.80 o 
  -6   7  13      154.86      190.68     27.44 o 
  -5   7  13      423.57      429.92     34.33 o 
  -4   7  13       36.36       41.29     19.12 o 
  -3   7  13     1821.66     1918.08     68.94 o 
  -2   7  13      427.63      430.66     32.22 o 
  -1   7  13      130.99      165.26     23.61 o 
   0   7  13       20.32       18.89     15.29 o 
   1   7  13      142.54      125.83     20.44 o 
   2   7  13      423.69      372.27     28.97 o 
   3   7  13     2049.03     2096.77     86.96 o 
   4   7  13       35.86       -0.16     17.70 o 
   5   7  13      383.52      342.87     60.46 o 
   6   7  13      139.26      162.74     47.62 o 
   7   7  13      234.19      179.72     50.11 o 
   8   7  13      589.11      646.00     84.89 o 
   9   7  13       85.66       36.03     43.48 o 
  10   7  13       55.76      112.64     51.76 o 
  -9   8  13       67.70       25.50     23.66 o 
  -8   8  13      640.91      545.09     43.74 o 
  -7   8  13       34.71       40.08     22.67 o 
  -6   8  13      137.11      160.71     43.05 o 
  -5   8  13      384.79      369.66     37.55 o 
  -4   8  13      388.14      342.87     32.22 o 
  -3   8  13      235.19      244.39     29.65 o 
  -2   8  13      286.41      301.56     26.98 o 
  -1   8  13      530.73      538.46     30.24 o 
   0   8  13       49.34       56.23     19.34 o 
   1   8  13      536.58      546.61     35.65 o 
   2   8  13      224.03      196.91     25.67 o 
   3   8  13      216.45      217.16     41.00 o 
   4   8  13      390.52      376.33     90.48 o 
   5   8  13      356.01      387.18     64.19 o 
   6   8  13      131.39      110.56     44.31 o 
   7   8  13       33.84       84.48     43.48 o 
   8   8  13      616.82      572.70     81.16 o 
   9   8  13       57.89       19.46     41.41 o 
  -9   9  13        4.81       25.32     25.57 o 
  -8   9  13       22.47       -2.71     22.87 o 
  -7   9  13      172.41      127.34     31.38 o 
  -6   9  13      458.93      533.02     41.65 o 
  -5   9  13      516.23      529.86     40.55 o 
  -4   9  13       76.51       54.88     20.92 o 
  -3   9  13       18.23       -6.77     18.71 o 
  -2   9  13      293.45      295.39     26.22 o 
  -1   9  13      111.96      110.76     31.57 o 
   0   9  13      673.56      779.87     51.56 o 
   1   9  13      142.14      178.35     25.66 o 
   2   9  13      251.47      269.51     28.71 o 
   3   9  13       21.29       52.23     34.78 o 
   4   9  13       83.85       68.53     26.15 o 
   5   9  13      495.98      558.37     48.93 o 
   6   9  13      410.16      376.83     69.15 o 
   7   9  13      173.23      181.38     55.08 o 
   8   9  13       35.44       50.52     43.48 o 
   9   9  13        2.96       28.99     43.48 o 
  -8  10  13      244.02      242.56     55.81 o 
  -7  10  13       41.19       58.72     26.43 o 
  -6  10  13       85.22       67.36     25.66 o 
  -5  10  13      217.89      188.76     30.17 o 
  -4  10  13        2.93        2.89     17.42 o 
  -3  10  13      287.55      303.43     28.76 o 
  -2  10  13      342.87      294.34     27.85 o 
  -1  10  13       80.91       91.56     23.58 o 
   0  10  13      391.54      387.50     35.45 o 
   1  10  13       77.88      102.60     23.60 o 
   2  10  13      332.61      286.12     39.79 o 
   3  10  13      281.85      334.66     41.38 o 
   4  10  13        2.72      -12.71     23.04 o 
   5  10  13      242.23      229.97     55.08 o 
   6  10  13       78.96       64.60     45.97 o 
   7  10  13       46.93       34.37     42.24 o 
   8  10  13      225.58      189.24     59.63 o 
  -6  11  13       33.27       -3.16     24.30 o 
  -5  11  13      162.15      223.72     41.41 o 
  -4  11  13       10.53        7.62     18.80 o 
  -3  11  13      315.62      341.12     31.19 o 
  -2  11  13       34.29       28.91     22.12 o 
  -1  11  13       51.51       82.06     31.51 o 
   0  11  13        0.27       15.39     21.25 o 
   1  11  13       54.79       18.78     22.14 o 
   2  11  13       40.45       10.01     24.05 o 
   3  11  13      412.78      415.02     45.72 o 
   4  11  13        8.07        2.06     26.11 o 
   5  11  13      154.92      153.15     34.59 o 
   6  11  13       34.31        0.00     40.58 o 
  -5  12  13       97.80       82.33     24.11 o 
  -4  12  13       34.10       32.24     20.69 o 
  -3  12  13       65.87       39.54     21.82 o 
  -2  12  13       89.40       86.46     26.28 o 
  -1  12  13       82.63       38.17     26.86 o 
   0  12  13      264.60      174.37     30.12 o 
   1  12  13       87.46       50.98     24.50 o 
   2  12  13       78.98       64.94     30.73 o 
   3  12  13       56.92       68.17     30.31 o 
   4  12  13       34.44      -21.51     25.81 o 
   5  12  13       84.05      100.29     34.84 o 
  -3  13  13       32.70        0.28     33.35 o 
  -2  13  13       73.85       98.28     27.97 o 
  -1  13  13       15.71        0.26     23.13 o 
   0  13  13      261.31      264.92     35.87 o 
   1  13  13       19.97       53.28     30.41 o 
   2  13  13       57.38       61.03     33.13 o 
   3  13  13       33.53       53.48     45.14 o 
   0   0  14       51.19        8.95     12.29 o 
   1   0  14        9.21       19.27     14.14 o 
   2   0  14      839.95      984.41     49.29 o 
   3   0  14        1.04       11.49     15.19 o 
   4   0  14     2051.47     2354.71    141.21 o 
   5   0  14     1587.28     1562.49     70.27 o 
   6   0  14      173.34      153.52     19.84 o 
   7   0  14     2146.71     2067.73     70.35 o 
   8   0  14       19.69       35.65     16.12 o 
   9   0  14       13.21       20.56     17.15 o 
  10   0  14      490.02      569.02     47.76 o 
  11   0  14      385.06      359.36     34.31 o 
 -11   1  14       46.69       -9.96     24.10 o 
 -10   1  14      161.98      173.19     24.45 o 
  -9   1  14       35.83       40.65     23.61 o 
  -8   1  14       78.42       90.94     19.70 o 
  -7   1  14      248.55      266.66     22.36 o 
  -6   1  14      260.89      271.31     20.32 o 
  -5   1  14     1187.57     1118.53     35.78 o 
  -4   1  14      261.13      247.64     23.43 o 
  -3   1  14        3.30       17.87     12.67 o 
  -2   1  14     1784.96     1848.78     49.92 o 
  -1   1  14     1289.11     1259.07     37.00 o 
   0   1  14      166.64      165.59     12.20 o 
   1   1  14     1305.96     1274.21     78.47 o 
   2   1  14     1811.90     1949.58    112.22 o 
   3   1  14       24.54       32.71     23.60 o 
   4   1  14      308.72      311.82     44.31 o 
   5   1  14     1149.29     1075.42     82.41 o 
   6   1  14      356.34      433.98     53.83 o 
   7   1  14      220.04      238.11     46.79 o 
   8   1  14       83.30       92.87     27.21 o 
   9   1  14       56.13       72.95     23.55 o 
  10   1  14      158.11      192.59     26.00 o 
  11   1  14       44.94       52.49     21.35 o 
 -11   2  14       37.95      119.33     33.61 o 
 -10   2  14      397.62      384.41     71.43 o 
  -9   2  14      108.18      112.47     24.56 o 
  -8   2  14       52.89       67.17     18.36 o 
  -7   2  14     1990.91     1919.42     52.91 o 
  -6   2  14      142.23      118.10     16.06 o 
  -5   2  14       79.32       71.53     13.43 o 
  -4   2  14     1321.55     1227.22     36.56 o 
  -3   2  14      204.12      175.14     14.73 o 
  -2   2  14      198.55      197.98     14.80 o 
  -1   2  14      718.70      838.21     25.73 o 
   0   2  14       19.27       37.10     10.04 o 
   1   2  14      603.62      668.47     39.87 o 
   2   2  14      238.87      251.36     42.24 o 
   3   2  14      185.01      200.84     38.10 o 
   4   2  14     1425.74     1431.13     94.41 o 
   5   2  14       50.36       31.47     29.82 o 
   6   2  14      215.04      162.33     40.17 o 
   7   2  14     1928.63     1733.84    120.09 o 
   8   2  14      119.02      170.61     45.97 o 
   9   2  14       91.78      105.54     30.23 o 
  10   2  14      390.08      382.81     31.64 o 
  11   2  14       46.60       48.50     26.17 o 
 -11   3  14      138.68      131.58     29.22 o 
 -10   3  14       12.45        8.90     21.72 o 
  -9   3  14       73.99       76.78     24.38 o 
  -8   3  14       47.21       43.92     20.04 o 
  -7   3  14      282.75      263.85     29.48 o 
  -6   3  14       53.53       53.07     18.90 o 
  -5   3  14     1022.64     1048.09     45.95 o 
  -4   3  14      119.52      126.74     24.88 o 
  -3   3  14      207.34      223.41     22.03 o 
  -2   3  14     1362.88     1434.19     52.05 o 
  -1   3  14      928.10      838.04     27.79 o 
   0   3  14      261.08      281.50     19.13 o 
   1   3  14      887.91      856.65     37.00 o 
   2   3  14     1445.45     1533.66     52.17 o 
   3   3  14      277.77      286.17     29.11 o 
   4   3  14      166.28      180.97     25.41 o 
   5   3  14      923.73      995.91     83.65 o 
   6   3  14       52.77       53.83     32.30 o 
   7   3  14      268.10      260.05     50.52 o 
   8   3  14       52.96       92.76     40.17 o 
   9   3  14       32.55       77.44     39.75 o 
  10   3  14       16.70       10.15     26.47 o 
  11   3  14      149.99      133.34     54.25 o 
 -11   4  14      183.35      185.23     32.64 o 
 -10   4  14      318.48      352.07     42.57 o 
  -9   4  14      101.24       81.28     24.37 o 
  -8   4  14       28.86       26.65     31.76 o 
  -7   4  14     1341.47     1406.07    117.66 o 
  -6   4  14       37.06       23.55     17.63 o 
  -5   4  14      634.16      674.97     37.80 o 
  -4   4  14     1538.71     1713.94     63.08 o 
  -3   4  14      359.34      302.01     57.17 o 
  -2   4  14     1879.69     1925.56     63.91 o 
  -1   4  14      115.70      116.97     15.27 o 
   0   4  14      102.06       76.90     23.10 o 
   1   4  14       89.16       67.22     15.73 o 
   2   4  14     1977.05     2031.84     65.14 o 
   3   4  14      419.85      395.27     49.28 o 
   4   4  14     1725.66     1983.54    120.92 o 
   5   4  14      588.44      499.40     65.43 o 
   6   4  14       55.94       45.97     33.96 o 
   7   4  14     1418.06     1373.98    106.42 o 
   8   4  14       39.96       -1.66     31.06 o 
   9   4  14       72.57       41.41     37.68 o 
  10   4  14      305.35      247.22     59.22 o 
  11   4  14      185.60      257.16     62.11 o 
 -10   5  14       19.32       12.10     24.82 o 
  -9   5  14       49.68       15.38     21.96 o 
  -8   5  14      371.52      329.26     34.87 o 
  -7   5  14      287.30      304.40     32.06 o 
  -6   5  14      122.34      114.88     23.97 o 
  -5   5  14      799.70      784.54     41.50 o 
  -4   5  14      151.03      168.38     36.27 o 
  -3   5  14        6.75       11.52     15.33 o 
  -2   5  14     1054.81     1084.81     45.30 o 
  -1   5  14      494.66      480.46     29.77 o 
   0   5  14      290.44      301.69     37.92 o 
   1   5  14      499.04      518.85     31.66 o 
   2   5  14     1084.21     1158.73     46.39 o 
   3   5  14       35.67       31.07     14.69 o 
   4   5  14      219.65      179.31     43.89 o 
   5   5  14      755.94      602.93     73.71 o 
   6   5  14      143.87      151.15     44.31 o 
   7   5  14      264.10      290.70     56.32 o 
   8   5  14      366.38      320.51     60.46 o 
   9   5  14       39.87       72.88     43.48 o 
  10   5  14       23.51       28.99     42.65 o 
 -10   6  14      312.69      415.09     59.60 o 
  -9   6  14       42.87       58.45     25.29 o 
  -8   6  14      188.74      160.56     40.67 o 
  -7   6  14      660.60      670.11     42.91 o 
  -6   6  14      309.92      325.40     32.42 o 
  -5   6  14      204.23      198.53     26.70 o 
  -4   6  14      708.82      666.22     39.13 o 
  -3   6  14       65.66       51.17     17.48 o 
  -2   6  14      222.80      261.09     24.74 o 
  -1   6  14      469.33      503.14     33.00 o 
   0   6  14        4.52      -13.82     12.99 o 
   1   6  14      408.10      423.01     30.49 o 
   2   6  14      255.76      245.16     24.52 o 
   3   6  14       64.18       55.57     17.05 o 
   4   6  14      830.77      752.83     77.44 o 
   5   6  14      168.55      301.46     55.08 o 
   6   6  14      390.32      483.67     67.50 o 
   7   6  14      594.12      443.09     70.40 o 
   8   6  14      233.38      217.40     54.25 o 
   9   6  14       28.40       55.90     41.41 o 
  10   6  14      309.77      353.64     70.81 o 
  -9   7  14      154.24      186.93     38.11 o 
  -8   7  14       17.58       60.78     30.67 o 
  -7   7  14      261.22      191.66     29.88 o 
  -6   7  14      158.83      194.30     33.01 o 
  -5   7  14      343.82      318.26     31.39 o 
  -4   7  14      173.93      169.82     24.30 o 
  -3   7  14      432.80      480.21     33.93 o 
  -2   7  14      569.79      585.16     31.66 o 
  -1   7  14      322.06      285.10     28.26 o 
   0   7  14      394.89      430.76     43.07 o 
   1   7  14      298.95      262.37     46.42 o 
   2   7  14      587.56      606.95     36.15 o 
   3   7  14      493.67      458.06     44.52 o 
   4   7  14      217.26      226.51     50.52 o 
   5   7  14      286.14      337.91     61.70 o 
   6   7  14      143.36       97.73     43.48 o 
   7   7  14      241.81      238.52     57.15 o 
   8   7  14       17.97       11.18     37.68 o 
   9   7  14      130.77      131.27     52.59 o 
  -9   8  14      146.31       98.22     29.16 o 
  -8   8  14      108.10       66.28     27.14 o 
  -7   8  14      289.15      263.86     33.27 o 
  -6   8  14       14.24       23.53     21.80 o 
  -5   8  14      111.19      109.23     24.62 o 
  -4   8  14      285.92      345.72     32.96 o 
  -3   8  14      691.87      647.98     35.66 o 
  -2   8  14      905.71      967.18     42.74 o 
  -1   8  14       68.64       57.56     20.43 o 
   0   8  14      272.97      248.27     29.03 o 
   1   8  14       39.28       23.55     17.87 o 
   2   8  14      982.92     1025.96     47.56 o 
   3   8  14      749.28      773.70     52.53 o 
   4   8  14      320.05      362.51     39.18 o 
   5   8  14       83.16      149.08     47.62 o 
   6   8  14       23.65       18.63     34.78 o 
   7   8  14      329.94      265.85     59.63 o 
   8   8  14      135.47      118.02     49.28 o 
   9   8  14      128.29      160.26     56.32 o 
  -8   9  14      183.57      193.28     33.81 o 
  -7   9  14      125.31      100.12     27.36 o 
  -6   9  14       53.40       59.15     25.23 o 
  -5   9  14      188.78      262.26     32.24 o 
  -4   9  14       62.53       50.79     21.84 o 
  -3   9  14       89.06      120.86     21.67 o 
  -2   9  14      256.63      240.56     30.50 o 
  -1   9  14      113.39      125.32     26.68 o 
   0   9  14       96.06       73.07     28.85 o 
   1   9  14      127.27      122.81     25.63 o 
   2   9  14      243.49      255.03     35.53 o 
   3   9  14      113.49      156.31     30.88 o 
   4   9  14       92.55       75.23     42.86 o 
   5   9  14      188.53      200.01     55.90 o 
   6   9  14       54.44       40.58     41.82 o 
   7   9  14      117.10      213.68     56.73 o 
   8   9  14      190.48      190.90     58.39 o 
  -7  10  14      126.90      107.20     35.15 o 
  -6  10  14      120.99       89.10     27.31 o 
  -5  10  14       81.19       50.88     24.39 o 
  -4  10  14      298.41      279.31     28.66 o 
  -3  10  14       62.35       43.58     18.46 o 
  -2  10  14       94.02       69.31     22.86 o 
  -1  10  14      305.83      336.33     34.87 o 
   0  10  14       75.02       96.49     24.86 o 
   1  10  14      304.24      328.71     33.53 o 
   2  10  14      106.67       95.37     58.60 o 
   3  10  14       74.50       72.82     28.78 o 
   4  10  14      357.54      359.02     43.15 o 
   5  10  14       82.32       94.83     45.55 o 
   6  10  14      139.49      183.03     57.56 o 
   7  10  14      120.96      138.31     53.83 o 
  -6  11  14       70.99       34.54     26.31 o 
  -5  11  14       82.76       68.49     22.40 o 
  -4  11  14      149.61      125.85     24.55 o 
  -3  11  14       83.96      126.03     27.58 o 
  -2  11  14      200.76      237.53     33.13 o 
  -1  11  14       66.09       83.83     40.84 o 
   0  11  14      243.44      287.31     39.94 o 
   1  11  14       65.93       45.80     23.50 o 
   2  11  14      197.15      167.03     36.75 o 
   3  11  14       96.06       45.79     29.89 o 
   4  11  14      169.89      160.01     35.12 o 
   5  11  14       71.39      106.01     48.86 o 
   6  11  14       54.28       18.63     42.65 o 
  -4  12  14       67.96       54.28     22.98 o 
  -3  12  14      159.92      199.07     33.41 o 
  -2  12  14       57.05       64.39     27.10 o 
  -1  12  14       65.30       83.07     27.13 o 
   0  12  14       10.96      -16.11     22.09 o 
   1  12  14       52.85       32.45     28.46 o 
   2  12  14       66.15      105.19     42.03 o 
   3  12  14      175.79      194.37     53.63 o 
   4  12  14       70.46       64.84     66.88 o 
   1   0  15     4787.04     4836.59    130.88 o 
   2   0  15     1908.76     1963.70     78.98 o 
   3   0  15      104.47      136.55     22.99 o 
   4   0  15       47.41       61.46     25.67 o 
   5   0  15     1138.50     1200.60     62.07 o 
   6   0  15      257.74      241.54     22.58 o 
   7   0  15      712.97      819.82     41.60 o 
   8   0  15      244.75      241.59     25.10 o 
   9   0  15       28.10       37.53     17.84 o 
  10   0  15       62.67       72.89     21.90 o 
  11   0  15        1.45      -15.55     20.32 o 
 -11   1  15       19.32        3.55     27.77 o 
 -10   1  15      129.51      157.37     55.64 o 
  -9   1  15       38.78       -5.95     17.33 o 
  -8   1  15       51.46       55.79     17.26 o 
  -7   1  15       94.79       94.86     17.18 o 
  -6   1  15      715.73      728.61     39.73 o 
  -5   1  15      220.42      229.50     18.84 o 
  -4   1  15      522.87      607.46     25.89 o 
  -3   1  15      313.35      325.19     20.55 o 
  -2   1  15       24.89       18.12     10.99 o 
  -1   1  15     1141.68     1124.34     32.71 o 
   0   1  15     1015.25      970.20     40.08 o 
   1   1  15     1197.09     1306.48     86.96 o 
   2   1  15       46.26       30.23     24.43 o 
   3   1  15      388.51      441.84     51.35 o 
   4   1  15      539.55      564.42     60.87 o 
   5   1  15      220.24      298.98     49.28 o 
   6   1  15      628.97      660.90     68.74 o 
   7   1  15      145.89      213.68     45.55 o 
   8   1  15       42.02       37.54     17.10 o 
   9   1  15       92.67       68.36     20.07 o 
  10   1  15      128.43      124.24     23.64 o 
  11   1  15       13.86       -8.32     19.04 o 
 -11   2  15       77.20      112.73     36.45 o 
 -10   2  15      194.09      266.84     42.45 o 
  -9   2  15       13.84       -5.45     19.57 o 
  -8   2  15      269.69      269.29     35.09 o 
  -7   2  15      287.03      210.85     23.53 o 
  -6   2  15      160.18      158.33     19.82 o 
  -5   2  15       93.57       51.68     14.79 o 
  -4   2  15      588.79      605.07     25.41 o 
  -3   2  15      112.98       95.27     13.05 o 
  -2   2  15     2702.86     2906.17     64.33 o 
  -1   2  15     1387.02     1401.49     37.53 o 
   0   2  15       38.97       41.41     13.74 o 
   1   2  15     1360.74     1464.31     84.27 o 
   2   2  15     2797.07     2831.20    157.77 o 
   3   2  15      128.48      120.09     34.78 o 
   4   2  15      570.06      478.70     59.63 o 
   5   2  15      160.20      108.91     38.93 o 
   6   2  15      169.74      134.58     37.68 o 
   7   2  15      286.39      213.26     48.45 o 
   8   2  15      263.24      260.05     53.83 o 
   9   2  15        0.80       -7.70     24.15 o 
  10   2  15      194.06      208.82     26.65 o 
  11   2  15       80.53       70.00     26.92 o 
 -10   3  15      138.29      182.43     30.51 o 
  -9   3  15       64.74       58.83     23.64 o 
  -8   3  15       76.37       63.27     22.63 o 
  -7   3  15       91.23      127.64     24.06 o 
  -6   3  15      345.43      406.43     33.34 o 
  -5   3  15       67.48       49.66     18.27 o 
  -4   3  15      608.45      727.52     38.80 o 
  -3   3  15      583.70      631.75     40.35 o 
  -2   3  15      177.39      200.69     21.58 o 
  -1   3  15      342.49      386.85     23.03 o 
   0   3  15        8.08        7.63     13.34 o 
   1   3  15      315.23      346.67     25.83 o 
   2   3  15      207.11      284.41     30.77 o 
   3   3  15      712.18      773.70    104.56 o 
   4   3  15      568.52      643.10     69.57 o 
   5   3  15       69.68       98.56     37.27 o 
   6   3  15      343.68      534.60     64.19 o 
   7   3  15      113.17       70.81     38.93 o 
   8   3  15       64.89       51.35     35.20 o 
   9   3  15       34.47        1.24     34.78 o 
  10   3  15      152.70      185.60     37.36 o 
 -10   4  15       47.84      101.01     27.21 o 
  -9   4  15       15.99        0.96     19.97 o 
  -8   4  15      132.77      148.56     37.31 o 
  -7   4  15      719.31      814.57     46.53 o 
  -6   4  15      202.48      191.82     26.34 o 
  -5   4  15      533.07      574.08     36.45 o 
  -4   4  15      290.47      313.95     28.58 o 
  -3   4  15       56.77       47.72     16.99 o 
  -2   4  15     1250.26     1208.29     47.20 o 
  -1   4  15     2384.27     2376.49     77.21 o 
   0   4  15       98.29       96.62     22.71 o 
   1   4  15     2282.39     2351.23     75.40 o 
   2   4  15     1136.83     1167.58     80.34 o 
   3   4  15       71.11      111.74     23.98 o 
   4   4  15      215.48      236.04     48.04 o 
   5   4  15      424.53      520.11     67.50 o 
   6   4  15      150.64      110.56     41.00 o 
   7   4  15      643.72      838.97     85.72 o 
   8   4  15      125.64      137.90     45.97 o 
   9   4  15       10.03       24.43     36.85 o 
  10   4  15       51.06       11.18     41.82 o 
 -10   5  15       29.42       71.04     27.19 o 
  -9   5  15       34.40       33.12     24.04 o 
  -8   5  15       49.80       32.64     23.39 o 
  -7   5  15      423.15      535.30     40.33 o 
  -6   5  15      418.22      465.22     36.32 o 
  -5   5  15      102.41       98.96     22.15 o 
  -4   5  15      529.55      511.88     34.62 o 
  -3   5  15      482.50      443.33     31.48 o 
  -2   5  15       52.65       66.28     15.51 o 
  -1   5  15      593.25      710.55     49.47 o 
   0   5  15      889.43      889.51     42.67 o 
   1   5  15      619.64      624.86     36.14 o 
   2   5  15       66.95       64.08     16.98 o 
   3   5  15      607.57      563.53     56.32 o 
   4   5  15      610.22      601.27     70.40 o 
   5   5  15       98.60       79.51     37.68 o 
   6   5  15      370.28      248.87     54.66 o 
   7   5  15      524.06      511.00     72.05 o 
   8   5  15       35.25       59.63     44.31 o 
   9   5  15       42.91      -12.84     35.20 o 
  10   5  15       46.73       78.68     47.21 o 
  -9   6  15       36.40       51.57     26.71 o 
  -8   6  15      384.02      388.91     37.82 o 
  -7   6  15      205.72      183.99     29.80 o 
  -6   6  15      151.15      178.40     29.65 o 
  -5   6  15       80.94       73.58     25.70 o 
  -4   6  15      488.83      567.91     37.31 o 
  -3   6  15      192.79      194.44     24.64 o 
  -2   6  15     1496.51     1498.48     50.92 o 
  -1   6  15      660.09      578.27     38.01 o 
   0   6  15       25.64       14.24     18.51 o 
   1   6  15      660.56      667.29     36.98 o 
   2   6  15     1574.84     1652.64     59.80 o 
   3   6  15      217.78      140.38     44.31 o 
   4   6  15      514.30      604.17     73.71 o 
   5   6  15      114.76      100.63     42.65 o 
   6   6  15      174.44      207.88     53.42 o 
   7   6  15      193.11       56.32     42.24 o 
   8   6  15      362.64      348.26     67.50 o 
   9   6  15       29.91       -2.07     38.93 o 
  -9   7  15       68.35       50.69     25.96 o 
  -8   7  15       81.51       55.53     25.18 o 
  -7   7  15       89.71       79.82     24.99 o 
  -6   7  15      158.27      174.99     31.47 o 
  -5   7  15       11.34        0.16     18.16 o 
  -4   7  15      184.34      231.03     28.38 o 
  -3   7  15      238.54      246.11     27.65 o 
  -2   7  15      213.17      216.12     27.44 o 
  -1   7  15       39.39       62.46     19.56 o 
   0   7  15      106.94       97.89     21.69 o 
   1   7  15       21.75       24.44     17.53 o 
   2   7  15      219.95      214.41     25.69 o 
   3   7  15      298.55      305.61     57.56 o 
   4   7  15      159.13      168.12     48.86 o 
   5   7  15        8.64       54.66     38.10 o 
   6   7  15      144.72       96.07     44.31 o 
   7   7  15      125.36      206.64     57.15 o 
   8   7  15       72.31       65.84     43.07 o 
   9   7  15       57.64       51.35     44.72 o 
  -8   8  15       12.35        2.96     24.39 o 
  -7   8  15      389.80      385.84     59.61 o 
  -6   8  15      127.30       97.70     25.42 o 
  -5   8  15       92.09       83.54     29.11 o 
  -4   8  15      411.93      373.98     45.96 o 
  -3   8  15      174.95      157.36     22.11 o 
  -2   8  15      414.73      519.85     41.64 o 
  -1   8  15      671.75      682.92     42.25 o 
   0   8  15       38.30       34.92     18.94 o 
   1   8  15      629.00      649.49     40.73 o 
   2   8  15      400.16      412.01     33.92 o 
   3   8  15      186.81      206.56     32.99 o 
   4   8  15      399.61      430.66     68.33 o 
   5   8  15       59.28       43.89     39.34 o 
   6   8  15       97.23       18.22     36.85 o 
   7   8  15      350.35      228.58     60.04 o 
   8   8  15       17.60       32.30     40.17 o 
  -7   9  15      214.22      203.08     33.38 o 
  -6   9  15       41.92       15.01     22.75 o 
  -5   9  15       13.92       -9.33     20.67 o 
  -4   9  15      247.69      254.02     27.16 o 
  -3   9  15       40.59       20.60     20.62 o 
  -2   9  15       43.86       42.50     21.27 o 
  -1   9  15       26.10       34.75     20.71 o 
   0   9  15      202.29      157.58     29.24 o 
   1   9  15       13.45       30.98     20.47 o 
   2   9  15       52.60       54.02     25.98 o 
   3   9  15       67.69       94.89     27.76 o 
   4   9  15      274.96      206.64     56.32 o 
   5   9  15       14.03      -13.67     35.20 o 
   6   9  15       41.60       70.81     45.14 o 
   7   9  15      251.06      352.40     68.74 o 
  -6  10  15       63.23       44.27     28.00 o 
  -5  10  15       46.50       17.75     24.47 o 
  -4  10  15      118.82      122.84     24.42 o 
  -3  10  15       29.06       35.81     22.93 o 
  -2  10  15      201.93      200.35     30.84 o 
  -1  10  15      312.03      310.11     34.82 o 
   0  10  15        2.01      -13.18     19.19 o 
   1  10  15      321.91      368.66     48.87 o 
   2  10  15      209.13      185.45     75.78 o 
   3  10  15       34.33        2.61     24.11 o 
   4  10  15      125.12      168.12     53.00 o 
   5  10  15       40.33       54.66     44.31 o 
   6  10  15       67.33       23.60     43.07 o 
  -5  11  15       11.21       -0.22     19.85 o 
  -4  11  15       62.58       53.43     26.47 o 
  -3  11  15       42.08       63.51     25.89 o 
  -2  11  15      133.21       85.54     25.79 o 
  -1  11  15       43.59       34.18     23.93 o 
   0  11  15       73.24       38.69     24.62 o 
   1  11  15       27.33        2.68     46.38 o 
   2  11  15      129.63      137.78     34.97 o 
   3  11  15       45.54       37.52     54.25 o 
   4  11  15       72.09      107.13     33.81 o 
   5  11  15       10.31       24.85     41.41 o 
  -2  12  15       78.70      107.08     32.75 o 
  -1  12  15       91.38       58.60     41.63 o 
   0  12  15        0.01      -11.79     22.63 o 
   1  12  15       86.24       60.08     34.58 o 
   2  12  15       83.43       36.25     30.14 o 
   0   0  16      931.21      900.67     71.23 o 
   1   0  16      737.37      715.16     35.36 o 
   2   0  16        2.39        6.16     16.68 o 
   3   0  16       42.18       34.42     18.57 o 
   4   0  16      207.23      209.03     29.24 o 
   5   0  16      724.00      813.73     39.83 o 
   6   0  16      102.41      110.14     18.74 o 
   7   0  16       52.00       60.76     18.00 o 
   8   0  16       73.83       46.91     22.47 o 
   9   0  16        0.90      -12.23     16.91 o 
  10   0  16       30.18       65.77     21.91 o 
 -10   1  16      110.06      131.98     27.93 o 
  -9   1  16      126.53       95.26     24.76 o 
  -8   1  16       30.75       46.81     22.06 o 
  -7   1  16      231.38      264.44     23.01 o 
  -6   1  16      682.37      640.64     29.64 o 
  -5   1  16       43.11       35.66     12.83 o 
  -4   1  16      243.48      271.90     25.23 o 
  -3   1  16      802.98      730.81     29.73 o 
  -2   1  16     1182.56     1206.59     38.53 o 
  -1   1  16        1.59       -6.10      8.98 o 
   0   1  16     1672.60     1513.06     69.80 o 
   1   1  16        2.57        8.37     15.68 o 
   2   1  16     1157.51     1051.81     83.23 o 
   3   1  16      584.79      486.57     60.87 o 
   4   1  16      226.43      260.05     45.97 o 
   5   1  16       29.57       31.47     31.47 o 
   6   1  16      660.38      654.69     69.98 o 
   7   1  16      242.92      294.42     54.25 o 
   8   1  16       43.13       36.86     18.22 o 
   9   1  16      104.66       88.67     21.25 o 
  10   1  16      106.19      125.23     23.89 o 
 -10   2  16      180.49      263.84     42.27 o 
  -9   2  16       31.14       15.41     21.22 o 
  -8   2  16      785.75      875.56     61.78 o 
  -7   2  16        1.82        8.05     16.20 o 
  -6   2  16        2.31      -20.62     15.70 o 
  -5   2  16      334.60      353.30     46.20 o 
  -4   2  16        1.93        9.94     12.37 o 
  -3   2  16       81.99       81.30     14.82 o 
  -2   2  16     1487.03     1561.91     41.78 o 
  -1   2  16      434.68      377.39     26.83 o 
   0   2  16       21.48       15.93     13.09 o 
   1   2  16      457.35      387.25     34.70 o 
   2   2  16     1449.16     1485.79    103.52 o 
   3   2  16       63.87       80.75     31.89 o 
   4   2  16        0.11       -7.04     26.92 o 
   5   2  16      315.37      295.25     53.42 o 
   6   2  16        1.27       33.96     29.40 o 
   7   2  16        1.35      -31.89     26.92 o 
   8   2  16      779.94     1029.04     90.69 o 
   9   2  16       37.36       63.79     29.28 o 
  10   2  16      183.44      146.02     25.27 o 
 -10   3  16      123.02      141.30     30.23 o 
  -9   3  16       75.22       46.23     29.22 o 
  -8   3  16       84.60       63.49     34.39 o 
  -7   3  16       28.98       11.43     19.05 o 
  -6   3  16     1118.12     1105.80     51.29 o 
  -5   3  16        8.19        7.55     16.43 o 
  -4   3  16      100.81       78.07     19.28 o 
  -3   3  16      273.86      236.67     33.73 o 
  -2   3  16      491.37      461.57     29.67 o 
  -1   3  16      330.71      283.19     26.30 o 
   0   3  16     3162.99     3061.63     92.77 o 
   1   3  16      331.86      302.89     39.55 o 
   2   3  16      493.72      524.25     40.56 o 
   3   3  16      429.78      333.93     40.17 o 
   4   3  16       99.35      123.82     39.75 o 
   5   3  16       14.03       14.91     28.16 o 
   6   3  16     1004.57      959.88     88.62 o 
   7   3  16       27.19       37.27     35.20 o 
   8   3  16       59.38       26.50     36.03 o 
   9   3  16      115.69       47.21     41.82 o 
  10   3  16      143.90      102.18     33.50 o 
 -10   4  16       14.46       29.37     26.01 o 
  -9   4  16       12.15       21.20     22.38 o 
  -8   4  16      386.68      377.48     37.81 o 
  -7   4  16       50.76       89.97     26.72 o 
  -6   4  16       56.46       65.34     22.27 o 
  -5   4  16      715.68      774.80     56.80 o 
  -4   4  16      173.75      183.95     24.35 o 
  -3   4  16        5.31       -9.42     14.75 o 
  -2   4  16      289.95      303.01     34.07 o 
  -1   4  16      497.37      532.37     49.13 o 
   0   4  16      482.21      516.71     33.64 o 
   1   4  16      493.58      502.21     36.92 o 
   2   4  16      301.95      300.37     34.00 o 
   3   4  16        5.07      -14.55     17.41 o 
   4   4  16      179.18      270.41     52.18 o 
   5   4  16      613.90      738.75     80.75 o 
   6   4  16       44.87       74.54     38.10 o 
   7   4  16       43.02        3.73     32.30 o 
   8   4  16      375.01      259.64     58.39 o 
   9   4  16       13.98      -24.85     33.96 o 
  10   4  16       16.25       19.05     41.82 o 
  -9   5  16      111.29      132.67     32.64 o 
  -8   5  16       20.35       28.39     24.67 o 
  -7   5  16       40.33       41.99     22.12 o 
  -6   5  16       66.46       77.80     22.93 o 
  -5   5  16       56.38       57.28     21.24 o 
  -4   5  16      288.06      349.41     54.64 o 
  -3   5  16      113.59      104.60     20.69 o 
  -2   5  16      179.33      187.48     24.77 o 
  -1   5  16       29.11       45.72     26.41 o 
   0   5  16       34.09       25.23     16.70 o 
   1   5  16       25.63       18.71     16.17 o 
   2   5  16      158.19      124.06     27.41 o 
   3   5  16       43.07       68.33     35.20 o 
   4   5  16      258.98      298.98     55.49 o 
   5   5  16       54.81       58.80     36.85 o 
   6   5  16       44.45       75.37     41.82 o 
   7   5  16       26.73        9.11     35.20 o 
   8   5  16        8.01       51.76     42.65 o 
   9   5  16      122.11      117.60     51.76 o 
  -9   6  16       32.70       27.54     25.71 o 
  -8   6  16      377.23      414.22     40.48 o 
  -7   6  16       12.36       29.04     22.26 o 
  -6   6  16       49.03       40.54     22.13 o 
  -5   6  16      199.46      154.58     25.56 o 
  -4   6  16       25.91       -1.56     17.05 o 
  -3   6  16       69.74       43.02     18.67 o 
  -2   6  16      170.69      216.12     26.88 o 
  -1   6  16      205.65      209.17     26.59 o 
   0   6  16      133.68      110.94     20.93 o 
   1   6  16      219.87      229.26     26.20 o 
   2   6  16      190.93      186.50     42.45 o 
   3   6  16       59.88        6.63     31.06 o 
   4   6  16       18.26       75.78     40.17 o 
   5   6  16      161.90      147.01     49.28 o 
   6   6  16       49.15       38.93     39.75 o 
   7   6  16       12.11        5.38     37.27 o 
   8   6  16      402.45      417.41     72.05 o 
   9   6  16       36.34      -45.97     39.34 o 
  -8   7  16       24.16       12.13     24.27 o 
  -7   7  16       39.40       16.59     23.91 o 
  -6   7  16      528.99      583.57     42.89 o 
  -5   7  16       36.16       35.05     21.25 o 
  -4   7  16      157.33      148.11     25.36 o 
  -3   7  16       71.91       58.56     21.58 o 
  -2   7  16        7.35       42.02     19.19 o 
  -1   7  16      102.48       83.99     22.83 o 
   0   7  16     1063.08     1183.69     54.10 o 
   1   7  16      105.16      129.16     23.59 o 
   2   7  16        4.88       13.23     17.72 o 
   3   7  16       96.69      -19.88     31.47 o 
   4   7  16      152.79      146.59     47.62 o 
   5   7  16       16.40       94.00     44.31 o 
   6   7  16      447.02      426.11     74.54 o 
   7   7  16       54.05       16.56     40.17 o 
   8   7  16        8.09      -14.49     39.75 o 
  -7   8  16      107.27      119.07     29.98 o 
  -6   8  16        9.34        4.54     22.13 o 
  -5   8  16      469.26      566.39     42.38 o 
  -4   8  16       47.83       33.75     21.81 o 
  -3   8  16        3.09      -18.17     18.90 o 
  -2   8  16      325.40      306.64     32.87 o 
  -1   8  16      143.27       87.49     23.21 o 
   0   8  16      137.07      115.67     23.88 o 
   1   8  16      142.94      144.47     25.34 o 
   2   8  16      309.30      340.50     40.79 o 
   3   8  16        6.99      -13.67     34.37 o 
   4   8  16       49.07       19.88     38.51 o 
   5   8  16      405.00      412.86     74.95 o 
   6   8  16        2.99      -22.36     34.37 o 
   7   8  16      105.12       99.80     49.69 o 
  -6   9  16       34.51       32.03     25.11 o 
  -5   9  16       78.90      105.79     27.00 o 
  -4   9  16       89.01      101.22     21.78 o 
  -3   9  16      409.01      488.40     41.35 o 
  -2   9  16       16.19        2.27     19.59 o 
  -1   9  16       23.46       19.29     21.37 o 
   0   9  16       11.69       -2.28     22.11 o 
   1   9  16       21.30       15.89     20.52 o 
   2   9  16       22.53       14.74     24.76 o 
   3   9  16      399.13      454.68     75.37 o 
   4   9  16       81.24        7.45     39.75 o 
   5   9  16       83.83       -1.66     37.27 o 
   6   9  16       23.89       62.11     43.89 o 
  -5  10  16      220.77      208.87     28.56 o 
  -4  10  16       17.10        2.46     21.92 o 
  -3  10  16       78.31       64.19     25.90 o 
  -2  10  16       20.41       29.55     23.12 o 
  -1  10  16      130.88       74.43     42.00 o 
   0  10  16       37.94       46.46     24.05 o 
   1  10  16      144.01      124.71     27.71 o 
   2  10  16       42.68       64.43     29.56 o 
   3  10  16       89.12       60.49     28.89 o 
   4  10  16       11.41        0.41     36.44 o 
   5  10  16      182.30      193.38     60.04 o 
  -3  11  16        7.19      -14.69     23.45 o 
  -2  11  16        1.18        8.37     22.61 o 
  -1  11  16        7.50      -22.05     21.90 o 
   0  11  16      217.48      202.11     31.95 o 
   1  11  16        6.13      -14.76     27.23 o 
   2  11  16        4.63        0.32     30.64 o 
   3  11  16        3.79       14.59     28.79 o 
   1   0  17     1269.46     1436.96     69.82 o 
   2   0  17       12.64       42.27     19.85 o 
   3   0  17        6.40       21.86     19.43 o 
   4   0  17       37.16       22.36     26.92 o 
   5   0  17       32.65       57.78     18.88 o 
   6   0  17       70.74       67.99     17.93 o 
   7   0  17      656.16      647.90     39.45 o 
   8   0  17     1114.40     1183.65     47.99 o 
   9   0  17       14.95       -1.24     18.56 o 
  10   0  17      256.44      158.53     30.68 o 
 -10   1  17       42.09       49.83     25.68 o 
  -9   1  17      173.46      140.17     31.87 o 
  -8   1  17      225.54      245.01     62.89 o 
  -7   1  17       84.38      102.84     24.56 o 
  -6   1  17      659.46      629.57     34.49 o 
  -5   1  17      440.34      480.15     31.53 o 
  -4   1  17      112.77      105.63     14.96 o 
  -3   1  17      439.43      414.21     24.40 o 
  -2   1  17      134.16      152.71     16.58 o 
  -1   1  17      362.16      375.39     36.07 o 
   0   1  17     4365.78     4401.81    155.90 o 
   1   1  17      357.00      410.74     54.04 o 
   2   1  17       82.78       31.89     28.99 o 
   3   1  17      642.08      619.08     62.11 o 
   4   1  17      138.10      157.77     41.41 o 
   5   1  17      474.83      506.44     62.53 o 
   6   1  17      697.81      658.83     72.88 o 
   7   1  17       77.19       53.80     26.79 o 
   8   1  17      221.06      248.65     26.83 o 
   9   1  17      168.38      128.62     25.53 o 
  10   1  17       41.36        2.41     19.33 o 
  -9   2  17       13.95       -4.41     27.52 o 
  -8   2  17       24.21       -9.25     21.65 o 
  -7   2  17      253.52      207.91     24.45 o 
  -6   2  17      111.84       73.75     18.56 o 
  -5   2  17      742.18      700.71     34.26 o 
  -4   2  17       34.46       70.70     16.38 o 
  -3   2  17      177.61      194.30     19.66 o 
  -2   2  17      241.73      229.48     30.51 o 
  -1   2  17       28.90       35.60     16.79 o 
   0   2  17      685.47      606.55     43.50 o 
   1   2  17       44.93       44.84     19.88 o 
   2   2  17      178.53      231.90     45.55 o 
   3   2  17      151.28      192.97     44.72 o 
   4   2  17       67.76       95.24     38.10 o 
   5   2  17      767.08      597.13     70.81 o 
   6   2  17      108.04      122.57     42.24 o 
   7   2  17      238.92      277.86     54.66 o 
   8   2  17       16.65        9.52     35.61 o 
   9   2  17       15.94      -10.38     18.42 o 
  -9   3  17      137.59      163.97     29.88 o 
  -8   3  17       95.96       65.02     25.30 o 
  -7   3  17       14.95       -2.02     20.14 o 
  -6   3  17       92.09       98.70     23.59 o 
  -5   3  17      275.52      315.91     41.40 o 
  -4   3  17      216.14      164.79     23.60 o 
  -3   3  17      311.29      249.49     25.92 o 
  -2   3  17      457.85      476.54     33.89 o 
  -1   3  17      347.27      321.00     30.86 o 
   0   3  17      234.93      267.22     35.41 o 
   1   3  17      323.62      290.15     48.24 o 
   2   3  17      323.89      326.59     36.20 o 
   3   3  17      172.19       98.18     25.27 o 
   4   3  17      257.55      169.37     45.55 o 
   5   3  17      293.31      394.22     61.29 o 
   6   3  17       77.45       89.03     40.58 o 
   7   3  17       15.39       13.25     36.44 o 
   8   3  17      111.11      124.64     46.79 o 
   9   3  17      148.50       89.86     48.04 o 
  -9   4  17       11.53       43.90     25.69 o 
  -8   4  17      800.87      854.28     52.26 o 
  -7   4  17      315.64      376.33     37.27 o 
  -6   4  17      104.05       57.64     22.55 o 
  -5   4  17       12.22       42.83     21.27 o 
  -4   4  17      111.09      108.49     22.79 o 
  -3   4  17       39.53       31.83     17.42 o 
  -2   4  17       13.54       10.21     17.73 o 
  -1   4  17      656.25      849.13     44.10 o 
   0   4  17      111.50      109.32     20.84 o 
   1   4  17      623.37      791.83     95.45 o 
   2   4  17       41.80       35.24     27.33 o 
   3   4  17       60.03       70.77     40.37 o 
   4   4  17      107.15      113.88     42.24 o 
   5   4  17       17.45       62.94     38.93 o 
   6   4  17      105.21       84.06     43.07 o 
   7   4  17      304.85      373.93     67.50 o 
   8   4  17      863.48      918.89     95.24 o 
   9   4  17        8.43        6.63     39.34 o 
  -9   5  17      102.05      105.99     29.55 o 
  -8   5  17      106.97       94.99     31.17 o 
  -7   5  17       60.65       48.49     23.84 o 
  -6   5  17      504.37      522.29     40.00 o 
  -5   5  17      276.70      322.39     32.94 o 
  -4   5  17        2.63        3.17     18.44 o 
  -3   5  17      283.47      334.78     38.49 o 
  -2   5  17      341.76      378.76     52.54 o 
  -1   5  17      448.63      436.48     33.86 o 
   0   5  17     2426.07     2596.84     85.52 o 
   1   5  17      399.15      403.04     85.10 o 
   2   5  17      258.65      244.83     33.83 o 
   3   5  17      321.45      366.06     63.36 o 
   4   5  17        0.64      -16.15     32.30 o 
   5   5  17      320.75      326.31     63.36 o 
   6   5  17      472.08      501.47     74.54 o 
   7   5  17       65.66       20.29     38.10 o 
   8   5  17      125.84       86.13     48.86 o 
   9   5  17       95.47       26.92     43.89 o 
  -8   6  17       90.21      136.31     30.34 o 
  -7   6  17      229.88      192.16     31.31 o 
  -6   6  17       14.88      -12.87     20.26 o 
  -5   6  17      469.02      487.16     38.91 o 
  -4   6  17      162.06      178.77     27.26 o 
  -3   6  17      123.09      155.58     24.77 o 
  -2   6  17      672.45      657.67     73.96 o 
  -1   6  17      115.41      114.57     23.33 o 
   0   6  17      172.02       97.40     23.00 o 
   1   6  17      129.19      121.85     29.88 o 
   2   6  17      617.78      601.71     49.14 o 
   3   6  17       92.58       87.79     40.58 o 
   4   6  17      166.98      224.86     55.08 o 
   5   6  17      471.65      441.43     73.71 o 
   6   6  17       11.40       -5.38     36.85 o 
   7   6  17      223.67      193.38     56.73 o 
   8   6  17      100.97      158.60     55.08 o 
  -7   7  17        2.11       -9.31     22.12 o 
  -6   7  17       77.64       77.86     25.58 o 
  -5   7  17      100.47      112.82     26.16 o 
  -4   7  17      100.40       73.64     23.46 o 
  -3   7  17       46.69       91.31     24.44 o 
  -2   7  17      236.45      281.95     32.09 o 
  -1   7  17      355.74      370.30     34.53 o 
   0   7  17      101.99      100.33     23.95 o 
   1   7  17      344.31      387.66     84.64 o 
   2   7  17      168.21      245.15     56.73 o 
   3   7  17       51.17       38.10     37.68 o 
   4   7  17      126.63       67.08     43.89 o 
   5   7  17      109.51      126.30     51.35 o 
   6   7  17       94.66       38.10     43.48 o 
   7   7  17        1.73      -11.18     41.41 o 
  -7   8  17       69.84       84.12     29.07 o 
  -6   8  17       24.08       24.73     25.12 o 
  -5   8  17       36.19       48.64     25.81 o 
  -4   8  17      198.75      181.51     29.25 o 
  -3   8  17       15.15       -7.63     19.23 o 
  -2   8  17       51.07       51.82     22.87 o 
  -1   8  17       84.69      178.53     36.39 o 
   0   8  17       46.38       21.09     20.86 o 
   1   8  17       70.83      131.06     26.46 o 
   2   8  17       40.03       27.33     41.41 o 
   3   8  17       15.57       22.78     38.93 o 
   4   8  17      209.19      205.81     57.56 o 
   5   8  17       20.88       62.94     45.55 o 
   6   8  17       18.11       20.29     43.48 o 
   7   8  17       62.84       24.43     45.97 o 
  -5   9  17      122.48      139.85     29.93 o 
  -4   9  17        8.37      -17.53     21.19 o 
  -3   9  17       52.97       90.92     26.34 o 
  -2   9  17      118.36      150.56     29.39 o 
  -1   9  17      137.35      105.34     51.67 o 
   0   9  17      392.12      446.23     60.77 o 
   1   9  17      135.71      124.63     26.48 o 
   2   9  17       93.95       35.61     41.82 o 
   3   9  17       55.58       56.32     44.72 o 
   4   9  17        6.10      -14.08     36.44 o 
   5   9  17      117.31       91.93     50.11 o 
  -4  10  17       58.63       71.29     27.23 o 
  -3  10  17      126.05      140.04     30.75 o 
  -2  10  17      212.25      222.01     33.41 o 
  -1  10  17      106.51      144.87     45.50 o 
   0  10  17        6.88        1.91     22.85 o 
   1  10  17      105.85      126.27     34.54 o 
   2  10  17      217.71      285.34     42.85 o 
   3  10  17      120.14      147.01     55.90 o 
   4  10  17       56.24      184.69     59.63 o 
  -1  11  17       56.08       68.20     27.72 o 
   0  11  17       37.22       20.02     24.58 o 
   1  11  17       48.12       53.67     68.33 o 
   0   0  18      116.53       74.54     32.71 o 
   1   0  18      495.06      502.32     41.58 o 
   2   0  18      411.74      573.53     61.70 o 
   3   0  18       24.44       28.72     15.72 o 
   4   0  18     2717.73     2834.45     87.15 o 
   5   0  18       16.94       -1.57     16.44 o 
   6   0  18       28.37      -18.97     14.75 o 
   7   0  18      101.40       55.17     19.93 o 
   8   0  18        9.94       31.51     22.67 o 
   9   0  18       41.37       26.50     29.67 o 
  -9   1  18      207.20      158.07     30.25 o 
  -8   1  18        7.67        8.93     22.49 o 
  -7   1  18      334.32      286.85     32.59 o 
  -6   1  18      222.94      221.65     24.40 o 
  -5   1  18       54.50       50.21     17.39 o 
  -4   1  18      762.51      722.37     52.29 o 
  -3   1  18      650.36      503.43     30.54 o 
  -2   1  18       96.03      155.99     36.85 o 
  -1   1  18      281.66      310.81     34.46 o 
   0   1  18       27.77       55.03     21.57 o 
   1   1  18      231.35      227.69     31.13 o 
   2   1  18       78.02       98.56     36.03 o 
   3   1  18      549.43      419.07     59.22 o 
   4   1  18      802.97      721.36     73.30 o 
   5   1  18       63.79       37.68     35.61 o 
   6   1  18      230.47      183.86     47.62 o 
   7   1  18      302.90      341.89     32.44 o 
   8   1  18        7.61       18.91     18.58 o 
   9   1  18      210.79      224.23     28.19 o 
  -9   2  18       20.77       19.33     30.60 o 
  -8   2  18       35.46       10.88     22.88 o 
  -7   2  18      832.82      820.14     49.71 o 
  -6   2  18       42.58       32.08     18.87 o 
  -5   2  18      859.96      819.10     38.90 o 
  -4   2  18      338.86      215.60     22.53 o 
  -3   2  18        3.37        1.53     13.28 o 
  -2   2  18       25.17       26.78     17.88 o 
  -1   2  18     2401.41     2733.81    108.62 o 
   0   2  18       35.90       -0.83     28.16 o 
   1   2  18     2226.39     2281.28    150.32 o 
   2   2  18       15.20      -32.92     21.95 o 
   3   2  18        3.40       11.59     29.40 o 
   4   2  18      385.65      326.31     55.90 o 
   5   2  18      868.21     1006.26     86.96 o 
   6   2  18       45.70       18.22     34.37 o 
   7   2  18      833.84      966.09     92.34 o 
   8   2  18       33.60       32.71     37.27 o 
   9   2  18       16.84        8.67     22.95 o 
  -8   3  18        0.77       12.51     23.21 o 
  -7   3  18      506.76      492.93     41.22 o 
  -6   3  18       79.51       48.93     29.98 o 
  -5   3  18      157.67      157.83     25.99 o 
  -4   3  18      213.71      175.41     34.98 o 
  -3   3  18       21.49       52.68     25.23 o 
  -2   3  18        9.44       23.82     17.72 o 
  -1   3  18      492.57      476.38     34.23 o 
   0   3  18      123.57      183.77     32.28 o 
   1   3  18      469.31      429.43     42.16 o 
   2   3  18       19.91       24.82     21.75 o 
   3   3  18       14.30       28.88     22.07 o 
   4   3  18      178.54      117.19     42.24 o 
   5   3  18      155.72      129.20     45.55 o 
   6   3  18       76.94      115.12     45.97 o 
   7   3  18      513.19      560.69     75.37 o 
   8   3  18        0.76        5.80     41.00 o 
  -8   4  18       14.55       -6.26     22.37 o 
  -7   4  18      155.63      138.07     30.61 o 
  -6   4  18        3.84      -12.31     19.94 o 
  -5   4  18      125.22      111.24     25.89 o 
  -4   4  18     1679.84     1869.86    100.29 o 
  -3   4  18        5.34       23.68     23.56 o 
  -2   4  18      716.33      889.88     45.87 o 
  -1   4  18      934.66      978.85     48.28 o 
   0   4  18        0.49       23.05     23.71 o 
   1   4  18      909.30      902.85     60.27 o 
   2   4  18      653.72      759.68     54.44 o 
   3   4  18        9.31      -21.95     29.82 o 
   4   4  18     1772.13     1830.32    132.51 o 
   5   4  18      130.17      225.68     54.25 o 
   6   4  18        3.75      -24.43     33.54 o 
   7   4  18      151.39       20.70     39.75 o 
   8   4  18       11.50       34.37     41.82 o 
  -8   5  18       39.53       13.52     25.25 o 
  -7   5  18       84.96       60.69     26.04 o 
  -6   5  18      335.46      411.15     46.26 o 
  -5   5  18        9.15      -28.92     19.56 o 
  -4   5  18      543.42      578.95     40.05 o 
  -3   5  18      393.17      357.70     41.68 o 
  -2   5  18       70.26       38.79     25.15 o 
  -1   5  18      101.75      131.19     24.57 o 
   0   5  18       52.07       17.11     23.83 o 
   1   5  18       89.94      126.00     30.14 o 
   2   5  18       39.46       -6.37     22.50 o 
   3   5  18      347.98      231.07     55.90 o 
   4   5  18      544.69      582.22     77.44 o 
   5   5  18       12.07       41.41     40.58 o 
   6   5  18      340.82      287.39     64.19 o 
   7   5  18       81.73       83.23     45.55 o 
   8   5  18       42.01       20.70     40.17 o 
  -7   6  18      224.25      277.43     54.26 o 
  -6   6  18       66.05       50.49     24.37 o 
  -5   6  18      392.35      389.07     37.05 o 
  -4   6  18      108.98      106.20     31.35 o 
  -3   6  18       37.79       18.02     20.58 o 
  -2   6  18       32.67       63.30     21.21 o 
  -1   6  18     1087.73     1224.37     56.18 o 
   0   6  18       54.63       67.93     22.03 o 
   1   6  18      940.40     1027.88     86.96 o 
   2   6  18       23.18       44.17     26.50 o 
   3   6  18       33.88        6.63     34.78 o 
   4   6  18      151.16      241.42     59.63 o 
   5   6  18      410.94      455.10     74.95 o 
   6   6  18       63.38       53.42     46.79 o 
   7   6  18      265.29      254.67     62.94 o 
  -6   7  18       54.37       30.78     28.63 o 
  -5   7  18       67.29       68.46     25.77 o 
  -4   7  18        9.50       20.78     28.12 o 
  -3   7  18      100.89       95.01     24.93 o 
  -2   7  18       62.53       43.76     22.57 o 
  -1   7  18      305.44      278.12     32.35 o 
   0   7  18       35.75       28.72     20.28 o 
   1   7  18      286.67      311.71     40.98 o 
   2   7  18       49.26       76.61     43.48 o 
   3   7  18       82.48      103.11     48.04 o 
   4   7  18        6.09        0.41     39.34 o 
   5   7  18       73.43       57.97     48.86 o 
   6   7  18       48.97       13.67     44.72 o 
  -6   8  18        7.35       -9.80     24.30 o 
  -5   8  18       67.60       34.48     34.99 o 
  -4   8  18      380.76      421.02     46.00 o 
  -3   8  18       20.01       13.82     21.75 o 
  -2   8  18      527.39      496.08     41.06 o 
  -1   8  18      575.19      597.23     43.54 o 
   0   8  18       25.13       18.75     21.34 o 
   1   8  18      537.23      490.36     50.52 o 
   2   8  18      495.44      383.04     72.47 o 
   3   8  18       21.46       70.81     45.14 o 
   4   8  18      401.66      391.74     76.19 o 
   5   8  18       77.25      200.84     60.46 o 
   6   8  18        5.76      -42.65     41.41 o 
  -4   9  18      269.06      284.08     36.72 o 
  -3   9  18       30.27       47.15     24.54 o 
  -2   9  18       19.56       36.57     22.89 o 
  -1   9  18       29.80       -4.74     21.35 o 
   0   9  18        0.00        5.34     22.26 o 
   1   9  18       25.46       70.84     30.36 o 
   2   9  18       12.05      -19.05     36.44 o 
   3   9  18       26.47       41.00     46.79 o 
   4   9  18      236.98      210.36     63.36 o 
  -2  10  18       96.35       78.48     34.31 o 
  -1  10  18      147.80      169.39     34.06 o 
   0  10  18        8.75       -1.99     24.19 o 
   1  10  18      122.54      118.14     35.49 o 
   2  10  18       86.19       92.76     48.45 o 
   1   0  19     1878.19     1821.58     84.18 o 
   2   0  19       40.24       88.40     25.14 o 
   3   0  19       80.95       43.65     17.76 o 
   4   0  19       10.13       39.25     18.71 o 
   5   0  19      789.35      725.06     41.62 o 
   6   0  19       37.13       21.11     20.88 o 
   7   0  19       98.39       86.39     32.85 o 
   8   0  19      457.74      442.72     39.54 o 
  -8   1  19       80.45       12.55     35.89 o 
  -7   1  19      148.40      178.55     29.18 o 
  -6   1  19      354.98      312.33     32.86 o 
  -5   1  19      197.79      123.43     28.75 o 
  -4   1  19      132.29      188.16     21.96 o 
  -3   1  19      753.54      806.67     74.12 o 
  -2   1  19       38.20        0.00     27.33 o 
  -1   1  19      354.02      378.49     57.56 o 
   0   1  19      836.29      716.07     50.53 o 
   1   1  19      344.02      355.51     38.78 o 
   2   1  19       28.50       12.20     20.46 o 
   3   1  19      745.34      793.42     79.51 o 
   4   1  19      143.42      208.29     49.28 o 
   5   1  19      207.58       14.49     36.03 o 
   6   1  19      335.57      389.36     33.94 o 
   7   1  19      139.60      137.85     28.39 o 
   8   1  19       73.86       43.57     21.00 o 
  -8   2  19       71.11       36.95     31.26 o 
  -7   2  19      151.25      202.65     31.89 o 
  -6   2  19       10.40        3.63     21.39 o 
  -5   2  19     2057.60     2121.17     65.62 o 
  -4   2  19      586.70      552.88     31.77 o 
  -3   2  19       13.94        4.06     22.98 o 
  -2   2  19      332.54      336.59     39.81 o 
  -1   2  19      773.34      768.06     55.34 o 
   0   2  19       27.23        1.70     51.97 o 
   1   2  19      746.11      745.79     77.85 o 
   2   2  19      338.40      280.35     54.66 o 
   3   2  19       14.27        6.21     30.23 o 
   4   2  19      578.49      591.33     72.47 o 
   5   2  19     2088.21     2215.85    142.86 o 
   6   2  19        9.74       33.54     39.75 o 
   7   2  19      143.85      212.02     54.25 o 
   8   2  19       61.12       37.66     30.45 o 
  -8   3  19       45.99       12.33     25.51 o 
  -7   3  19      194.39      282.54     34.85 o 
  -6   3  19      226.12      264.66     32.88 o 
  -5   3  19      279.15      241.77     30.48 o 
  -4   3  19      136.02      228.60     36.88 o 
  -3   3  19      819.03      883.70     59.09 o 
  -2   3  19       32.61       48.99     20.14 o 
  -1   3  19      163.95      100.87     62.53 o 
   0   3  19      903.93      688.74     53.52 o 
   1   3  19      163.59      124.23     52.38 o 
   2   3  19       45.89       30.03     22.78 o 
   3   3  19      943.22     1003.36     89.45 o 
   4   3  19      140.22      165.64     48.86 o 
   5   3  19      273.15      302.29     60.04 o 
   6   3  19      252.59      254.26     58.39 o 
   7   3  19      203.70      241.83     60.46 o 
   8   3  19       55.25       70.81     45.14 o 
  -7   4  19      100.03      107.02     28.09 o 
  -6   4  19        7.33       15.42     22.27 o 
  -5   4  19      510.45      514.90     40.88 o 
  -4   4  19       90.43       70.60     42.45 o 
  -3   4  19       75.40       33.87     22.28 o 
  -2   4  19      115.01      177.39     26.80 o 
  -1   4  19      829.92      754.06     56.77 o 
   0   4  19       10.98       18.09     25.88 o 
   1   4  19      804.47      694.94     53.88 o 
   2   4  19       95.09      117.29     30.18 o 
   3   4  19       89.22       -4.56     33.13 o 
   4   4  19       95.88       78.68     43.48 o 
   5   4  19      492.65      547.85     77.85 o 
   6   4  19        6.96      -50.11     33.54 o 
   7   4  19      106.85      123.82     54.25 o 
  -7   5  19      128.78      109.26     32.22 o 
  -6   5  19      459.35      463.39     41.57 o 
  -5   5  19       91.35       62.99     25.35 o 
  -4   5  19       35.17       32.49     27.53 o 
  -3   5  19      102.48       81.06     36.87 o 
  -2   5  19       82.73       40.25     22.43 o 
  -1   5  19      293.15      265.70     39.91 o 
   0   5  19     1569.86     1633.35     84.34 o 
   1   5  19      283.62      308.90     40.91 o 
   2   5  19       70.44       45.29     25.59 o 
   3   5  19      115.66       51.35     41.82 o 
   4   5  19       39.63       64.60     41.82 o 
   5   5  19       92.52      169.37     55.08 o 
   6   5  19      434.68      409.96     75.37 o 
   7   5  19      131.24      -37.68     36.03 o 
  -6   6  19       27.12       25.77     30.24 o 
  -5   6  19      618.61      683.03     58.80 o 
  -4   6  19      566.37      584.55     79.92 o 
  -3   6  19       56.16       37.17     23.21 o 
  -2   6  19      348.01      337.14     35.02 o 
  -1   6  19      295.51      286.99     32.64 o 
   0   6  19      127.47      106.16     33.03 o 
   1   6  19      263.42      220.29     37.84 o 
   2   6  19      331.07      416.58     69.98 o 
   3   6  19       56.50       26.92     43.48 o 
   4   6  19      563.56      428.18     74.12 o 
   5   6  19      620.82      689.48     90.69 o 
   6   6  19       25.97      -54.66     38.10 o 
  -5   7  19      112.64       76.76     59.01 o 
  -4   7  19       41.76       35.62     30.84 o 
  -3   7  19      336.35      409.91     52.89 o 
  -2   7  19       19.30       14.52     22.33 o 
  -1   7  19       28.74       20.19     21.50 o 
   0   7  19      244.76      165.21     37.14 o 
   1   7  19       30.04       19.84     30.85 o 
   2   7  19       28.58        1.66     37.68 o 
   3   7  19      388.58      387.60     73.71 o 
   4   7  19       37.44       21.12     44.72 o 
   5   7  19      110.28      157.77     57.56 o 
  -4   8  19       70.16       53.19     24.15 o 
  -3   8  19       57.72       52.14     24.16 o 
  -2   8  19      142.08      186.56     31.87 o 
  -1   8  19      182.99      202.40     31.38 o 
   0   8  19       34.24       -5.02     27.93 o 
   1   8  19      161.45      106.06     33.23 o 
   2   8  19      149.66      219.06     60.04 o 
   3   8  19       65.66       71.23     48.45 o 
   4   8  19       75.17        2.90     43.07 o 
  -2   9  19       44.66       24.32     24.31 o 
  -1   9  19      123.74      144.52     29.80 o 
   0   9  19      893.18      876.11     53.62 o 
   1   9  19      127.96       16.15     44.31 o 
   2   9  19       36.58       14.91     45.97 o 
   0   0  20       78.95       48.04     34.37 o 
   1   0  20      948.92      896.36     64.60 o 
   2   0  20       77.35      165.76     30.41 o 
   3   0  20        0.36       35.61     32.71 o 
   4   0  20      343.68      407.69     37.61 o 
   5   0  20     1834.29     1989.29     73.27 o 
   6   0  20        2.41       -3.96     18.79 o 
   7   0  20      342.19      309.89     35.40 o 
  -7   1  20       95.69       98.01     31.20 o 
  -6   1  20      344.04      285.91     33.17 o 
  -5   1  20      416.46      366.95     34.01 o 
  -4   1  20      147.70      148.96     32.78 o 
  -3   1  20      637.00      612.87     75.37 o 
  -2   1  20      175.37      171.85     46.38 o 
  -1   1  20      291.07      233.97     50.11 o 
   0   1  20     1992.83     2008.80    133.34 o 
   1   1  20      312.48      261.71     53.00 o 
   2   1  20      173.29      185.68     32.33 o 
   3   1  20      657.68      783.89     79.51 o 
   4   1  20      150.90      147.42     46.38 o 
   5   1  20      397.67      242.25     55.08 o 
   6   1  20      340.55      343.78     42.24 o 
   7   1  20       93.10       97.02     26.87 o 
  -7   2  20      273.96      252.02     34.93 o 
  -6   2  20        9.76       -9.18     22.75 o 
  -5   2  20      160.38      201.79     30.29 o 
  -4   2  20       83.49       43.12     27.36 o 
  -3   2  20       21.93        2.48     35.61 o 
  -2   2  20      247.20      260.95     38.35 o 
  -1   2  20      122.64      154.24     32.33 o 
   0   2  20        1.46       28.34     26.06 o 
   1   2  20      134.82      182.06     33.37 o 
   2   2  20      217.02      283.66     55.08 o 
   3   2  20       21.88       21.53     34.37 o 
   4   2  20       89.67       29.82     37.68 o 
   5   2  20      148.09      248.87     57.56 o 
   6   2  20        7.52       83.23     43.89 o 
   7   2  20      272.63      309.33     64.19 o 
  -7   3  20       83.52       81.75     28.08 o 
  -6   3  20      546.45      556.46     43.10 o 
  -5   3  20      160.29      119.92     56.11 o 
  -4   3  20       48.13       48.29     28.04 o 
  -3   3  20       82.70      129.92     25.51 o 
  -2   3  20       66.31       48.53     26.50 o 
  -1   3  20      244.48      185.67     35.21 o 
   0   3  20     2118.34     2095.92     97.69 o 
   1   3  20      218.73      114.24     35.61 o 
   2   3  20       71.78       73.32     43.69 o 
   3   3  20       67.19       57.97     40.17 o 
   4   3  20       52.95       76.19     44.72 o 
   5   3  20      168.26      162.74     53.42 o 
   6   3  20      495.55      615.35     82.41 o 
   7   3  20       90.19      -17.81     33.96 o 
  -6   4  20       12.54      -10.11     22.78 o 
  -5   4  20     1191.16     1301.70     76.45 o 
  -4   4  20      221.63      285.56     61.70 o 
  -3   4  20       23.93       26.22     20.49 o 
  -2   4  20        0.26       29.03     23.19 o 
  -1   4  20      550.18      528.43     50.62 o 
   0   4  20       83.64       22.12     25.10 o 
   1   4  20      536.49      517.21     49.91 o 
   2   4  20        4.06       35.44     26.50 o 
   3   4  20       30.17       33.54     38.93 o 
   4   4  20      235.45      265.02     62.11 o 
   5   4  20     1213.13     1287.02    115.95 o 
   6   4  20       11.83      -18.63     38.93 o 
  -6   5  20      185.24      123.07     30.81 o 
  -5   5  20      355.22      335.42     47.21 o 
  -4   5  20      105.82       90.94     33.21 o 
  -3   5  20      848.31      880.57     50.57 o 
  -2   5  20       43.27       26.86     27.66 o 
  -1   5  20      135.93      114.95     32.64 o 
   0   5  20      534.90      568.32     52.35 o 
   1   5  20      135.00      103.97     31.88 o 
   2   5  20       56.03      111.39     46.79 o 
   3   5  20      872.86      675.40     87.38 o 
   4   5  20      111.36       64.19     43.89 o 
   5   5  20      347.26      349.91     68.74 o 
   6   5  20      201.49       90.69     51.76 o 
  -5   6  20      422.21      505.85     54.59 o 
  -4   6  20       96.31       98.24     26.85 o 
  -3   6  20       43.62       13.63     22.91 o 
  -2   6  20       81.62      155.83     38.19 o 
  -1   6  20      112.80      147.80     36.41 o 
   0   6  20       10.02       14.94     28.38 o 
   1   6  20      109.45      159.68     36.35 o 
   2   6  20       66.93      134.58     51.35 o 
   3   6  20       43.63        9.52     38.10 o 
   4   6  20      111.64      161.50     57.15 o 
   5   6  20      421.63      467.52     81.99 o 
  -4   7  20        7.08       12.27     23.07 o 
  -3   7  20        5.18       13.69     22.10 o 
  -2   7  20        2.99       22.30     22.65 o 
  -1   7  20       56.07        4.16     28.54 o 
   0   7  20     1152.12     1330.90     80.83 o 
   1   7  20       44.14       23.83     29.67 o 
   2   7  20        8.90       16.98     41.00 o 
   3   7  20        1.79       57.15     45.55 o 
   4   7  20        8.12       11.18     47.21 o 
  -2   8  20       59.98       62.58     26.59 o 
  -1   8  20      165.77      123.88     37.85 o 
   0   8  20       10.11       -2.04     29.19 o 
   1   8  20      161.38      118.02     53.83 o 
   2   8  20       46.81      118.02     53.83 o 
   1   0  21     1401.91     1369.84    103.11 o 
   2   0  21       10.72        5.38     29.82 o 
   3   0  21       99.10       68.33     34.37 o 
   5   0  21      203.04      231.77     29.74 o 
   6   0  21        2.69       -2.18     20.38 o 
  -6   1  21      269.54      276.42     33.05 o 
  -5   1  21       57.16       57.15     44.72 o 
  -4   1  21      343.49      360.27     68.74 o 
  -3   1  21      273.60      230.39     37.25 o 
  -2   1  21       78.70       69.15     36.03 o 
  -1   1  21      317.59      284.49     54.66 o 
   0   1  21       65.14       88.20     41.41 o 
   1   1  21      308.10      289.87     57.15 o 
   2   1  21       97.90       71.23     38.10 o 
   3   1  21      277.73      197.94     51.76 o 
   4   1  21      319.31      422.38     65.84 o 
   5   1  21       63.19       53.78     26.70 o 
   6   1  21      250.21      202.66     34.26 o 
  -6   2  21       15.27       19.15     23.33 o 
  -5   2  21      152.62      137.44     47.41 o 
  -4   2  21     1048.41     1149.96    102.28 o 
  -3   2  21       11.27      -21.12     32.71 o 
  -2   2  21      327.38      394.33     45.08 o 
  -1   2  21       28.46       53.52     26.63 o 
   0   2  21       11.91        7.93     25.00 o 
   1   2  21       22.34       36.83     27.33 o 
   2   2  21      329.83      369.52     42.75 o 
   3   2  21        9.84       27.74     36.03 o 
   4   2  21     1040.42     1141.26    103.11 o 
   5   2  21      165.54       68.33     44.31 o 
   6   2  21       14.73       35.20     41.41 o 
  -6   3  21      321.74      274.52     44.98 o 
  -5   3  21       33.63       32.64     29.22 o 
  -4   3  21      548.60      508.00     55.28 o 
  -3   3  21      183.45      187.73     80.96 o 
  -2   3  21      213.90      207.27     46.38 o 
  -1   3  21      216.48      143.57     35.82 o 
   0   3  21        1.15        6.23     25.03 o 
   1   3  21      221.91      271.47     39.54 o 
   2   3  21      202.34      317.81     71.43 o 
   3   3  21      171.04      180.55     53.00 o 
   4   3  21      576.35      460.89     73.30 o 
   5   3  21       32.44       41.82     43.89 o 
   6   3  21      338.22      328.80     67.08 o 
  -5   4  21      211.45      292.91     45.12 o 
  -4   4  21      156.74      162.19     41.20 o 
  -3   4  21       32.32      -18.00     23.78 o 
  -2   4  21        3.72       -4.48     24.38 o 
  -1   4  21      943.80     1106.30     70.39 o 
   0   4  21       20.01       31.57     36.23 o 
   1   4  21      928.95     1072.86     69.06 o 
   2   4  21        7.12       10.20     25.47 o 
   3   4  21       31.42       11.18     38.10 o 
   4   4  21      179.20      122.99     53.00 o 
   5   4  21      206.51      175.16     57.15 o 
  -4   5  21      104.64       96.96     28.19 o 
  -3   5  21       72.37       52.73     29.94 o 
  -2   5  21       13.05      -17.79     24.28 o 
  -1   5  21      310.45      296.72     43.48 o 
   0   5  21      103.57      141.84     33.95 o 
   1   5  21      291.81      320.16     43.16 o 
   2   5  21       17.28       70.40     43.07 o 
   3   5  21       79.76      116.36     48.45 o 
   4   5  21       91.96       26.92     45.14 o 
  -3   6  21       28.39       28.36     23.51 o 
  -2   6  21      255.38      315.85     82.20 o 
  -1   6  21      146.61      135.82     81.58 o 
   0   6  21        1.09      -33.00     40.17 o 
   1   6  21      133.81      146.37     38.10 o 
   2   6  21      264.49      312.23     67.50 o 
   3   6  21       26.83        6.21     45.14 o 
  -1   7  21       43.62      112.56     36.77 o 
   0   7  21        0.86      -21.18     27.06 o 
   1   7  21       42.21      103.94     55.49 o 
   3   0  22        3.81       12.42     31.06 o 
   4   0  22      621.18      647.65     83.65 o 
   5   0  22      197.53      208.71     61.70 o 
  -5   1  22       57.81      -19.05     41.41 o 
  -4   1  22      163.31      192.14     55.49 o 
  -3   1  22      202.90      151.33     34.08 o 
  -2   1  22      133.15      128.30     32.70 o 
  -1   1  22      136.80       62.53     38.51 o 
   0   1  22      552.15      352.81     61.29 o 
   1   1  22      124.61       54.25     37.68 o 
   2   1  22      130.59      115.53     48.04 o 
  -4   2  22       10.51      -13.25     37.27 o 
  -3   2  22        3.13       16.02     26.04 o 
  -2   2  22      259.97      214.46     58.80 o 
  -1   2  22      508.56      547.28     51.53 o 
   0   2  22        0.29      -15.64     24.17 o 
   1   2  22      497.49      503.91     49.52 o 
   2   2  22      258.24      297.02     62.11 o 
   3   2  22        2.79       31.47     40.58 o 
   4   2  22       12.31       25.26     42.65 o 
  -4   3  22       69.43       48.24     41.41 o 
  -3   3  22      183.41      118.05     33.78 o 
  -2   3  22      108.58       86.53     32.19 o 
  -1   3  22      257.10      169.25     36.57 o 
   0   3  22      867.63      586.07     54.05 o 
   1   3  22      274.38      219.61     57.35 o 
   2   3  22      111.58       49.71     28.52 o 
   3   3  22      172.51      175.16     53.83 o 
   4   3  22       65.20      -24.02     38.10 o 
  -3   4  22        3.93        1.39     28.78 o 
  -2   4  22      302.48      279.28     43.03 o 
  -1   4  22      242.92      208.59     40.79 o 
   0   4  22        1.31        0.10     27.35 o 
   1   4  22      229.30      261.71     41.69 o 
   2   4  22      318.42      404.16     69.98 o 
   3   4  22        3.95       48.04     43.89 o 
  -2   5  22       49.22       -4.61     25.84 o 
  -1   5  22       50.49       38.23     28.82 o 
   0   5  22       97.01       57.29     31.39 o 
   1   5  22       50.75       64.16     32.21 o 
   2   5  22       48.00      -30.64     33.96 o 
  -3   1  23      177.74      130.28     35.59 o 
  -2   1  23       51.51       54.43     28.69 o 
  -1   1  23       38.70       15.52     26.82 o 
   0   1  23     1018.48      997.98     96.49 o 
  -2   2  23       58.71      135.71     34.54 o 
  -1   2  23      170.84      173.89     38.35 o 
   0   2  23       43.51      118.35     61.49 o 
   1   2  23      176.16      162.62     61.29 o 
   2   2  23       59.35       65.55     29.99 o 
  -1   3  23       34.75       24.24     28.48 o 
   0   3  23      396.22      319.61     46.62 o 
   1   3  23       40.63       31.26     29.87 o 
                                                 
